# Supplementary material for: SkitoSnack 2.0 - A Bloodmeal Alternative for Anopheles and Aedes Mosquitoes
Source: PLoS Negl Trop Dis. 2026 Apr 17;20(4):e0014188. doi: 10.1371/journal.pntd.0014188 (PMC13089749; doi:10.1371/journal.pntd.0014188)
Supplement: S1 File — (XLSX) [file pntd.0014188.s001.xlsx]

## Sheet: Guide
	Supplementary File 1: Raw data for all figures in the manuscript
	Guide	Raw data spreadsheets
	Figure 1	Reproductive performance of Anophles stephensi fed on bovine blood, SkitoSnack & SkitoSnack (-hemo).
	Figure 2	Reproductive performance of Anophles stephensi fed on bovine blood and modified SkitoSnack supplemented with different iron.
	Figure 3	Reproductive performance of Anopheles stephensi fed on SkitoSanck 2.0.
	Figure 4	Reproductive performance and size of fifth Generation An. stephensi Mosquitoes.
	Figure 6	Reproductive performance of Aedes aegypti [Liverpool] strains mosquitoes.
	Figure 7	FlyPAD feeding Assay using Aedes aegypti [Liverpool] strains.
	S4 Table	Egg metabolomics study. Table showing shared and unique metabolites shown in proportional venn diagram (Figure 5)

## Sheet: Figure 1_ Reproductive Performa
	Short Description	Supplemental raw data for Figure 1: Reproductive performance of Anopheles stephensi fed on Bovine blood, SkitoSnack & SkitoSnack (-hemo).
	Engorgement Rate
	Replictae	# Engorge	#Unengoreg	Total	% Engorgement
	BB R1	33	1	34	97
	BB R2	36	0	36	100
	BB R3	30	2	32	93.75
	BB R4	22	12	34	64.71
	MEAN				88.865
	STDV				16.3
	SEM				8.152
	Replictae	# Engorge	#Unengoreg	Total	% Engorgement
	SS R1	1	32	33	3.0303
	SS R2	1	34	35	2.85714
	SS R3	0	27	27	0
	SS R4	1	31	32	3.125
	MEAN				2.25311
	STDV				1.506
	SEM				0.753
	Replictae	# Engorge	#Unengoreg	Total	% Engorgement
	SS (-hemo) R1	34	4	38	89.47
	SS (-hemo) R2	34	5	39	87.17
	SS (-hemo) R3	35	10	45	77.78
	SS (-hemo) R4	29	11	40	72.5
	MEAN				81.73
	STDV				7.964
	SEM				3.982
	Egg Number
	Replicate	# Total Eggs	# Engorged Females	Eggs per Female
	BB R1	1061	33	32.152
	BB R2	827	36	22.97
	BB R3	1106	30	36.87
	BB R4	836	22	38
	MEAN			32.498
	STDV			6.84
	SEM			3.418
	Replicate	# Total Eggs	# Engorged Females	Eggs per Female
	SS (-hemo) R1	646	34	19
	SS (-hemo) R2	577	34	16.971
	SS (-hemo) R3	501	35	14.314
	SS (-hemo) R4	244	29	8.414
	MEAN			14.6748
	STDV			4.59
	SEM			2.297
	Replicate	# Total Eggs	# Engorged Females	Eggs per Female
	SS R1	0	0	0
	SS R2	0	0	0
	SS R3	0	0	0
	SS R4	0	0	0
	MEAN	0	0	0
	STDV	0	0	0
	SEM	0	0	0
	Hach Rate
	Replicates	# Eggs	#Larvae	Hatch rates (%)
	BB R1	1061	653	61.5457
	BB R2	827	701	84.7642
	BB R3	1106	499	45.1175
	BB R4	836	397	47.488
	MEAN			59.7289
	STDV			18.19
	SEM			9.097
	Replicates	# Eggs	#Larvae	Hatch rates (%)
	SS (-hemo) R1	646	252	39.0093
	SS (-hemo) R2	577	293	50.7799
	SS (-hemo) R3	501	112	22.3553
	SS (-hemo) R4	244	86	35.2459
	MEAN			36.8476
	STDV			11.71
	SEM			5.84
	Replicates	# Eggs	#Larvae	Hatch rates (%)
	SS R1	0	0	0
	SS R2	0	0	0
	SS R3	0	0	0
	SS R4	0	0	0
	MEAN	0	0	0
	STDV	0	0	0
	SEM	0	0	0

## Sheet: Figure 2_ Iron Supplements
	Short Descripition		Supplemental raw data for Figure 2: Reproductive performance of Anophles stephensi fed on Bovine blood and modified SkitoSnack supplemented with different irons.
			Iron Supplements: (1) Modified SS w/o hemoglobin (-hemo) ; (2) Modified SS w/ iron(III)nitrate nonahydrate; (3) Mod. SS w/ Iron (III) chloride; (4) Mod. SS w/ Iron (II) Fumarate; (5) Mos. SS w/ Iron (II) gluconate
	Engorgement Rate
	Treatments	Replicates	Engorged	Unengorged	Total	% Engorgement
	Bovine Blood	R1	25	4	29	86.2069
	Bovine Blood	R2	28	2	30	93.3333
	Bovine Blood	R3	35	7	42	83.3333
	Bovine Blood	R4	29	6	35	82.8571
	Mean					86.4327
	STDEV					4.83
	SEM					2.41
	Treatments	Replicates	Engorged	Unengorged	Total	% Engorgement
	Mod. SS(- hemo) no iron	R1	31	6	37	83.7838
	Mod. SS(- hemo) no iron	R2	30	3	33	90.9091
	Mod. SS(- hemo) no iron	R3	31	8	39	79.4872
	Mod. SS(- hemo) no iron	R4	34	7	41	82.9268
	Mean					84.2767
	STDEV					4.796
	SEM					2.398
	Treatments	Replicates	Engorged	Unengorged	Total	% Engorgement
	Mod. SS w/ iron (III)NO3	R1	28	4	32	87.5
	Mod. SS w/ iron (III)NO3	R2	29	4	33	87.8788
	Mod. SS w/ iron (III)NO3	R3	23	6	29	79.3103
	Mod. SS w/ iron (III)NO3	R4	22	5	27	81.4815
	Mean					84.0427
	STDEV					4.306
	SEM					2.153
	Treatments	Replicates	Engorged	Unengorged	Total	% Engorgement
	Mod. SS w/ iron (III) Cl3	R1	26	3	29	89.6552
	Mod. SS w/ iron (III) Cl3	R2	26	2	28	92.8571
	Mod. SS w/ iron (III) Cl3	R3	21	5	26	80.7692
	Mod. SS w/ iron (III) Cl3	R4	25	3	28	89.2857
	Mean					88.1418
	STDEV					5.17
	SEM					2.585
	Treatments	Replicates	Engorged	Unengorged	Total	% Engorgement
	Mod. SS W/ Iron (II) Fum	R1	35	5	40	87.5
	Mod. SS W/ Iron (II) Fum	R2	40	7	47	85.1064
	Mod. SS W/ Iron (II) Fum	R3	38	4	42	90.4762
	Mod. SS W/ Iron (II) Fum	R4	39	5	44	88.6364
	Mean					87.9297
	STDEV					2.246
	SEM					1.123
	Treatments	Replicates	Engorged	Unengorged	Total	% Engorgement
	Mod. SS w/ Iron (II) Glu	R1	22	7	29	75.8621
	Mod. SS w/ Iron (II) Glu	R2	21	5	26	80.7692
	Mod. SS w/ Iron (II) Glu	R3	23	5	28	82.1429
	Mod. SS w/ Iron (II) Glu	R4	21	8	29	72.4138
	Mean					77.797
	STDEV					4.489
	SEM					2.244
	Eggs deposition
	Treatments	Replicates	Total Eggs laid	Total Females	Eggs/ Females
	Bovine Blood	R1	512	25	20.48
	Bovine Blood	R2	933	28	33.3214
	Bovine Blood	R3	713	28	25.4643
	Bovine Blood	R4	590	29	20.3448
	Mean				24.9026
	STDEV				6.097
	SEM				3.048
	Treatments	Replicates	Total Eggs laid	Total Females	Eggs/ Females
	Mod. SS (-hemo)	R1	471	25	18.84
	Mod. SS (-hemo)	R2	467	27	17.2963
	Mod. SS (-hemo)	R3	381	25	15.24
	Mod. SS (-hemo)	R4	477	29	16.4483
	Mean				16.96
	STDEV				1.513
	SEM				0.7565
	Treatments	Replicates	Total Eggs laid	Total Females	Eggs/ Females
	Mod. SS w/ iron (III)NO3	R1	239	23	10.3913
	Mod. SS w/ iron (III)NO3	R2	348	22	15.8182
	Mod. SS w/ iron (III)NO3	R3	180	21	8.57143
	Mod. SS w/ iron (III)NO3	R4	186	22	8.45455
	Mean				10.81
	STDEV				3.453
	SEM				1.726
	Treatments	Replicates	Total Eggs laid	Total Females	Eggs/ Females
	Mod. SS w/ iron (III) Cl3	R1	275	26	10.5769
	Mod. SS w/ iron (III) Cl3	R2	224	26	8.61538
	Mod. SS w/ iron (III) Cl3	R3	123	21	5.85714
	Mod. SS w/ iron (III) Cl3	R4	246	25	9.84
	Mean				8.733
	STDEV				2.06
	SEM				1.03
	Treatments	Replicates	Total Eggs laid	Total Females	Eggs/ Females
	Mod. SS W/ Iron (II) Fum	R1	567	26	21.8077
	Mod. SS W/ Iron (II) Fum	R2	506	27	18.7407
	Mod. SS W/ Iron (II) Fum	R3	622	29	21.4483
	Mod. SS W/ Iron (II) Fum	R4	797	31	25.7097
	Mean				21.93
	STDEV				2.87
	SEM				1.435
	Treatments	Replicates	Total Eggs laid	Total Females	Eggs/ Females
	Mod. SS w/ Iron (II) Glu	R1	25	21	1.19048
	Mod. SS w/ Iron (II) Glu	R2	27	21	1.28571
	Mod. SS w/ Iron (II) Glu	R3	123	21	5.85714
	Mod. SS w/ Iron (II) Glu	R4	50	20	2.5
	Mean				2.708
	STDEV				2.182
	SEM				1.091
	Larval Hatch Rate
	Treatments	Replicates	Total Eggs	Total Larvae	Hatch Rate
	Bovine Blood	R1	512	241	47.0703
	Bovine Blood	R2	933	505	54.1265
	Bovine Blood	R3	713	317	44.46
	Bovine Blood	R4	590	387	65.5932
	Mean				52.81
	STDEV				9.448
	SEM				4.724
	Treatments	Replicates	Total Eggs	Total Larvae	Hatch Rate
	Mod. SS (-hemo)	R1	471	181	38.4289
	Mod. SS (-hemo)	R2	467	89	19.0578
	Mod. SS (-hemo)	R3	381	80	20.9974
	Mod. SS (-hemo)	R4	477	81	16.9811
	Mean				23.87
	STDEV				9.846
	SEM				4.923
	Treatments	Replicates	Total Eggs	Total Larvae	Hatch Rate
	Mod. SS w/ iron (III)NO3	R1	239	72	30.1255
	Mod. SS w/ iron (III)NO3	R2	348	92	26.4368
	Mod. SS w/ iron (III)NO3	R3	180	13	7.22222
	Mod. SS w/ iron (III)NO3	R4	186	21	11.2903
	Mean				18.77
	STDEV				11.21
	SEM				5.605
	Treatments	Replicates	Total Eggs	Total Larvae	Hatch Rate
	Mod. SS w/ iron (III) Cl3	R1	275	57	20.7273
	Mod. SS w/ iron (III) Cl3	R2	224	51	22.7679
	Mod. SS w/ iron (III) Cl3	R3	123	20	16.2602
	Mod. SS w/ iron (III) Cl3	R4	246	48	19.5122
	Mean				19.82
	STDEV				2.725
	SEM				1.363
	Treatments	Replicates	Total Eggs	Total Larvae	Hatch Rate
	Mod. SS W/ Iron (II) Fum	R1	567	183	32.2751
	Mod. SS W/ Iron (II) Fum	R2	506	152	30.0395
	Mod. SS W/ Iron (II) Fum	R3	622	225	36.1736
	Mod. SS W/ Iron (II) Fum	R4	797	307	38.5194
	Mean				34.25
	STDEV				3.81
	SEM				1.905
	Treatments	Replicates	Total Eggs	Total Larvae	Hatch Rate
	Mod. SS w/ Iron (II) Glu	R1	25	0	0
	Mod. SS w/ Iron (II) Glu	R2	27	3	11.1111
	Mod. SS w/ Iron (II) Glu	R3	123	15	12.1951
	Mod. SS w/ Iron (II) Glu	R4	50	5	10
	Mean				8.327
	STDEV				5.623
	SEM				2.811

## Sheet: Figure 3_SS2.0 Reproductive per
	Short Description	Supplementary raw data for Figure 3: Reproductive Performance of Female Anopheles stephensi fed on SkitoSanck 2.0
	Engorgement Rate
	Treatments	Replicates	Engorged	Unengorged	Total	Engorgement Rate
	Bovine Blood	R1	25	4	29	86.2069
	Bovine Blood	R2	28	2	30	93.3333
	Bovine Blood	R3	35	7	42	83.3333
	Bovine Blood	R4	29	6	35	82.8571
	Mean					86.4327
	STDEV					4.831
	SEM					2.415
	Treatments	Replicates	Engorged	Unengorged	Total	Engorgement Rate
	SkitoSnack 2.0	R1	35	5	40	87.5
	SkitoSnack 2.0	R2	40	7	47	85.1064
	SkitoSnack 2.0	R3	38	4	42	90.4762
	SkitoSnack 2.0	R4	39	5	44	88.6364
	Mean					87.9297
	STDEV					2.247
	SEM					1.123
	Eggs Number
	Treatments	Replicates	Total Eggs laid	Total Females	Eggs/ Females
	Bovine Blood	R1	512	25	20.48
	Bovine Blood	R2	933	28	33.3214
	Bovine Blood	R3	713	28	25.4643
	Bovine Blood	R4	590	29	20.3448
	Mean				24.9026
	STDEV				6.097
	SEM				3.048
	Treatments	Replicates	Total Eggs laid	Total Females	Eggs/ Females
	SkitoSnack 2.0	R1	567	26	21.8077
	SkitoSnack 2.0	R2	506	27	18.7407
	SkitoSnack 2.0	R3	622	29	21.4483
	SkitoSnack 2.0	R4	797	31	25.7097
	Mean				21.9266
	STDEV				2.87
	SEM				1.435
	Larval Hatch Rate
	Treatments	Replicates	Total Eggs	Total Larvae	Hatch Rate
	Bovine Blood	R1	512	241	47.0703
	Bovine Blood	R2	933	505	54.1265
	Bovine Blood	R3	713	317	44.46
	Bovine Blood	R4	590	387	65.5932
	Mean				52.8125
	STDEV				9.448
	SEM				4.724
	Treatments	Replicates	Total Eggs	Total Larvae	Hatch Rate
	SkitoSnack 2.0	R1	567	183	32.2751
	SkitoSnack 2.0	R2	506	152	30.0395
	SkitoSnack 2.0	R3	622	225	36.1736
	SkitoSnack 2.0	R4	797	307	38.5194
	Mean				34.2519
	STDEV				3.81
	SEM				1.905

## Sheet: Figure 4_Fifth Generation
	Short Description	Supplemental raw data for Figure 4: Reproductive performance and size of fifth generation (F5) An. stephensi female mosquitoes.
	Engorgement Rate
	Treatments	Repeats	#engorged	# unengorged	total	% Engorgement
	SkitoSnack 2.0 Raised (F5)	R1	32	2	34	94.1176
	SkitoSnack 2.0 Raised (F5)	R2	32	1	33	96.9697
	SkitoSnack 2.0 Raised (F5)	R3	34	2	36	94.4444
	SkitoSnack 2.0 Raised (F5)	R4	35	3	38	92.1053
	Mean					94.4093
	STDEV					1.994
	SEM					0.997
	Treatments	Repeats	#engorged	# unengorged	total	% Engorgement
	BB Raised	R1	30	3	33	90.9091
	BB Raised	R2	29	3	32	90.625
	BB Raised	R3	29	2	31	93.5484
	BB Raised	R4	31	4	34	91.1765
	Mean					91.5647
	STDEV					1.341
	SEM					0.6703
	Egg number
	Treatments	Repeats	Total eggs	Engorged females	Eggs / Female
	SkitoSnack 2.0 Raised (F5)	R1	1001	32	31.2812
	SkitoSnack 2.0 Raised (F5)	R2	649	28	23.1786
	SkitoSnack 2.0 Raised (F5)	R3	974	32	30.4375
	SkitoSnack 2.0 Raised (F5)	R4	1184	35	33.8286
	Mean				29.6815
	STDEV				4.568
	SEM				2.284
	Treatments	Repeats	Total eggs	Engorged females	Eggs / Female
	BB Raised	R1	1133	35	32.3714
	BB Raised	R2	791	30	26.3667
	BB Raised	R3	910	31	29.3548
	BB Raised	R4	1122	33	34
	Mean				30.5232
	STDEV				3.373
	SEM				1.686
	Hatch Rate
	Treatments	Repeats	total eggs	total larvae	Hatch rate
	SkitoSnack 2.0 Raised (F5)	R1	1001	365	36.4635
	SkitoSnack 2.0 Raised (F5)	R2	649	163	25.1156
	SkitoSnack 2.0 Raised (F5)	R3	974	217	22.2793
	SkitoSnack 2.0 Raised (F5)	R4	1184	427	36.0642
	Mean				29.9806
	STDEV				7.345
	SEM				3.673
	Treatments	Repeats	total eggs	total larvae	Hatch rate
	BB Raised	R1	1133	379	33.451
	BB Raised	R2	791	401	50.6953
	BB Raised	R3	910	353	38.7912
	BB Raised	R4	1011	304	30.0692
	Mean				38.2517
	STDEV				9.045
	SEM				4.523

## Sheet: Figure 4_Wing length & Body Wt
	Short Description			Supplemental raw data for Figure 4: Body size and wing length of fifth generation (F5) An. stephensi mosquitoes.
	BODY WEIGHT (in mg)								BODY WEIGHT (in mg)						Index	Color
	SKITOSNACK 2.0 RAISED (Fifth Generation F5)								BLOOD RAISED (BB)						Male	Blue
	Male			Female					Male			Female			Female	Green
Replicate	CAGE 1	CAGE 2	CAGE 3	CAGE 1	CAGE 2	CAGE 3		Replicate	CAGE 1	CAGE 2	CAGE 3	CAGE 1	CAGE 2	CAGE 3	BB	Orange
R1	0.6	1.1	1.2	1.3	2.1	1.5		R1	0.7	1.1	0.8	1.6	2	1.8	SS2.0	Yellow
R2	0.7	1	0.9	1.5	1.8	2.3		R2	1.1	0.8	0.8	1.6	2.2	1.5
R3	1.4	1.1	0.5	1.3	1.9	1.4		R3	0.7	1	0.6	1.8	2	1.6
R4	1.5	1.1	1.3	1.8	1.2	1.6		R4	1.1	0.8	0.7	1.4	1.8	1.3
R5	1.1	0.5	1.1	1.6	1.6	1.5		R5	0.9	0.7	0.8	1.6	1.8	1.7
R6	1.3	1.1	0.6	1.4	1.8	1.6		R6	1.2	0.9	0.5	1.7	2.1	1.3
R7	1.4	0.7	0.5	1.5	1.6	1.3		R7	0.7	0.8	0.6	1.4	1.4	1.6
R8	1.2	1	0.8	1.6	2	1.4		R8	1	1.1	0.9	1.8	1.9	1
R9	1	0.5	1.2	2	2	1.6		R9	0.7	1	0.6	1.7	1.7	1.9
R10	1	0.6	0.9	1.9	1.9	2.2		R10	0.6	1	0.7	2.1	1.8	1.7
R11	1	1.1	0.7	1.3	2	1.8		R11	0.9	1.3	0.8	1.4	2.4	1.6
R12	1	0.8	1.3	1.9	1.8	1.5		R12	1	1.1	0.8	2.5	1.5	1.6
R13	1.1	1.1	0.8	1.6	1.9	2		R13	1.1	0.8	0.6	1.8	1.5	1.3
R14	0.9	0.6	0.7	1.4	1.3	1.8		R14	1	1	0.6	1.6	2.2	1.5
R15	0.8	0.7	0.7	2	1.6	1.5		R15	1	0.7	0.5	1.6	2.3	1.1
R16	1.1	0.7	1	1	1.4	1.7		R16	1.2	1	0.8	1.6	1.9	1
R17	0.7	0.9	0.6	1.8	1.6	1.5		R17	1	1.2	1.2	1.8	1.1	1.4
R18	0.7	0.9	1.1	1.7	2.1	1.3		R18	0.8	1.3	0.9	2.2	1.6	1.4
R19	0.8	0.9	0.9	1.7	1.4	1.7		R19	1.1	1	0.7	2.6	2.2	1.2
R20	1.1	1.2	1.2	2	1.1	1.7		R20	0.7	1.1	1.3	1.7	1.6	1.5
R21	1.1	0.7	1.2	1.3	2	1.2		R21	0.9	1	0.8	2	1.6	1.1
R22	1.1	0.5	0.6	1.2	1.4	1.7		R22	0.8	0.8	0.7	1.9	2.4	1.1
R23	1.2	1.2	0.8	1.3	1.3	1.6		R23	1.1	1	0.7	2.5	2	1.5
R24	1.4	0.6	0.8	1.7	2.1	1.6		R24	1.1	1.1	0.7	2.2	1.7	1.6
R25	1.1	1.1	1.2	1.7	1.6	1.2		R25	1.1	0.5	0.6	1.8	1.5	1.2
R26	1.3	0.8	0.7	1.6	1.4	1.1		R26	0.7	1.1	0.6	1.7	1.8	1.3
R27	1.1	1.3	0.6	1.4	1.6	1.1		R27	1.2	0.6	0.6	1.7	1.2	1.4
R28	1	0.7	0.7	1.6	1.1	1.6		R28	0.9	1	0.6	2.1	1.8	1.1
R29	1.1	0.9	0.6	1.1	1.8	1.1		R29	1	1.2	1.2	2.1	1.9	1.1
R30	1	1.1	0.6	1.2	1.1	1.2		R30	0.4	0.9	0.9	2.3	1.9	1
R31	0.8	0.9	0.6	1.7	1.5	1.2		R31	1	0.5	0.8	1.5	2	1.1
R32	0	0	1.2	0	1.6	2.2		R32	0.8	1.2	0.8	2	1.3	0
R33	0	0	0.9	0	1.3	1.7		R33	0.6	1.1	1.2	2.2	1.3	0
Mean	0.987879	0.830303	0.863636	1.45758	1.63333	1.55758		Mean	0.912121	0.960606	0.769697	1.86364	1.8	1.28788
STDV	0.337044	0.311734	0.255952	0.45964	0.312916	0.313279		STDV	0.202728	0.207574	0.203846	0.327699	0.338194	0.413641
SEM	0.0586718	0.0542659	0.0445555	0.0800131	0.0544718	0.0545349		SEM	0.0352903	0.0361341	0.035485	0.057045	0.058872	0.0720056
	Wing Length (in mm)								Wing length (in mm)						Index	Color
	SKITOSNACK 2.0 RAISED (Fifth Generation F5)								BLOOD RAISED (BB)						Male	Blue
	MALE			FEMALE					MALE			FEMALE			Female	Green
Replicate	CAGE 1	CAGE 2	CAGE 3	CAGE 1	CAGE 2	CAGE 3		Replicate	CAGE 1	CAGE 2	CAGE 3	CAGE 1	CAGE 2	CAGE 3	BB	Orange
R1	3.3	2.9	3.3	3.4	3.6	3.5		R1	3.3	2.8	2.9	3.4	3.6	3.5	SS2.0	Yellow
R2	3	3.3	3.1	3.4	3.1	3.5		R2	3.3	3.1	3.3	3.5	3.5	3.5
R3	3.3	3.4	3.2	3.4	3.7	3.4		R3	3.2	2.9	2.9	3.2	3.5	3.1
R4	2.9	3.3	3.3	3.4	3.1	3.5		R4	3	2.8	2.9	3.4	3.1	3.4
R5	3.1	2.9	2.9	3.3	3.6	3.5		R5	3.2	2.9	3.3	3.5	3.4	3.5
R6	3.4	2.9	2.7	3.5	3.3	3.4		R6	2.9	2.9	3.3	3.4	3.5	3
R7	3.3	2.9	3.2	3.6	3.5	3		R7	2.9	3.1	3	3.6	3.5	3.3
R8	3.3	3.3	3	3.4	3.4	3.6		R8	3.1	3.1	3	3.5	3.4	3.4
R9	3.2	2.8	3.2	3.7	3.6	3.2		R9	3.1	3	3.4	3.4	3	3.3
R10	3.1	2.9	3.3	3.5	3.5	3		R10	3.4	3.1	3.3	3.5	3.6	3.3
R11	3	2.9	2.8	3.4	3.7	3.5		R11	3.3	2.9	3.3	3.5	3.6	3
R12	2.8	3.3	3.3	3.4	3.7	3.4		R12	3.2	2.9	3.3	3.5	3.4	3.3
R13	3	3.4	3.2	3.4	3.4	3.4		R13	3.5	3.2	2.9	3.3	3.2	3.3
R14	3.3	3.2	2.8	3.5	3.5	3.5		R14	3.2	3	3	3.4	3.1	3.1
R15	3.2	2.8	2.7	3.4	3.4	3.4		R15	3.1	3	3.2	3.3	3.3	3.5
R16	3.3	3	2.8	3.3	3.5	3		R16	3.2	3.2	2.7	3.5	3.4	3.5
R17	3	2.9	2.6	3.4	3.5	3.4		R17	3.2	2.8	2.8	3.6	3.4	3.1
R18	3	3.3	2.9	3.5	3.4	3.2		R18	3.2	3.2	2.6	3.4	3.4	2.9
R19	2.9	3.3	2.7	3.6	3.7	3.3		R19	3	2.7	2.9	3.5	2.9	3.3
R20	3.2	3.1	3	3.5	3.5	3.6		R20	3.4	2.9	2.7	3.6	3.1	3.1
R21	3.3	3.1	2.9	3.3	3.1	3.4		R21	3.1	2.8	3	3.4	3.6	3.2
R22	3.2	3.3	2.8	3.4	3.5	3.4		R22	2.9	2.7	2.9	3.7	3.5	3.7
R23	3.3	3.2	2.7	3.4	3.4	3.6		R23	3.1	3.3	2.8	3.1	3.2	3.1
R24	3.2	3.3	2.7	3.4	3.1	3.5		R24	2.9	3.3	2.7	3.1	3.3	3.4
R25	3.2	2.8	2.6	3.5	3.4	3.6		R25	3.2	2.7	2.7	3.4	3.5	3.4
R26	2.7	2.8	2.8	3.5	3.4	3.4		R26	2.8	3.1	2.6	3.6	3.5	3.1
R27	2.9	2.8	2.7	3.3	3.3	3.2		R27	3	3.2	2.8	3.5	3.5	3.4
R28	3	3.3	2.9	3.3	3.5	3.3		R28	3.1	3.1	2.7	3.5	3.5	3.1
R29	3.2	3.3	2.8	3.5	3.2	3.5		R29	2.7	3.2	2.9	3.5	3.3	3
R30	3.3	2.9	3.1	3.5	3.5	3.4		R30	3.3	2.7	2.8	3.7	3	3.4
R31	2.8	3.5	2.7	3.3	3.2	3.5		R31	3.2	2.9	3.1	3.1	3.4	3.2
R32	0	0	0	0	3.5	3.5		R32	3	3.5	3	0	0	0
Mean	3.02188	3.00312	2.83438	3.325	3.43125	3.39375		Mean	3.125	3	2.95938	3.33125	3.25625	3.16875
STDV	0.580731	0.591599	0.564892	0.614345	0.180389	0.168365		STDV	0.181392	0.2032	0.233983	0.627045	0.624726	0.608773
SEM	0.10266	0.104581	0.0998597	0.108602	0.0318886	0.029763		SEM	0.032066	0.0359211	0.0413627	0.110847	0.110437	0.107617

## Sheet: Figure 6_Ae. aegypti Reprod. Pf
	Short Description		Supplementary raw data for Figure 6: Reproductive performance of Aedes aegypti [Liverpool] mosquitoes.
	Engorgement Rate
	Treatment	Replicate	# Engorged	# unengorged	total	% Engorgment
	Bovine Blood	R1	30	2	32	93.75
	Bovine Blood	R2	30	1	31	96.7742
	Bovine Blood	R3	30	2	32	93.75
	Bovine Blood	R4	30	4	33	90.9091
	Mean					93.7958
	STDEV					2.393
	SEM					1.196
	Treatment	Replicate	# Engorged	# unengorged	total	% Engorgment
	SkitoSnack 2.0	R1	30	4	34	88.2353
	SkitoSnack 2.0	R2	30	3	33	90.9091
	SkitoSnack 2.0	R3	30	1	31	96.7742
	SkitoSnack 2.0	R4	30	3	33	90.9091
	Mean					91.7069
	STDEV					3.605
	SEM					1.803
	Egg Number
	Treatment	Replicate	Total Eggs	Engorged females	Eggs/Female
	Bovine Blood	R1	1394	30	46.4667
	Bovine Blood	R2	1568	30	52.2667
	Bovine Blood	R3	1507	30	50.2333
	Bovine Blood	R4	1667	30	55.5667
	Mean				51.1333
	STDEV				3.809
	SEM				1.905
	Treatment	Replicate	Total Eggs	Engorged females	Eggs/Female
	SkitoSnack 2.0	R1	1424	30	47.4667
	SkitoSnack 2.0	R2	1320	30	44
	SkitoSnack 2.0	R3	1446	30	48.2
	SkitoSnack 2.0	R4	1333	30	44.4333
	Mean				46.025
	STDEV				2.117
	SEM				1.059
	Hatch Rate
	Treatment	Replicate	Larvae	Total Eggs	Hatch Rate
	Bovine Blood	R1	1276	1394	91.5352
	Bovine Blood	R2	1401	1568	89.3495
	Bovine Blood	R3	1414	1507	93.8288
	Bovine Blood	R4	1550	1667	92.9814
	Mean				91.9237
	STDEV				1.96
	SEM				0.9801
	Treatment	Replicate	Larvae	Total Eggs	Hatch Rate
	SkitoSnack 2.0	R1	1175	1424	82.514
	SkitoSnack 2.0	R2	1169	1320	88.5606
	SkitoSnack 2.0	R3	1265	1446	87.4827
	SkitoSnack 2.0	R4	1307	1333	98.0495
	Mean				89.1517
	STDEV				6.49
	SEM				3.245

## Sheet: Figure 7_FlyPAD Choice Assay
Short Description	Supplementary raw data for Figure 7: The flyPAD feeding Choice assay with Volume quantification.
Treatments	Electrodes	Number of Sips	Activity Bout	Sip Duration, s	intersip intervals, s	Activity Bout duration, s	Feeding Burst Number	Feeding Burst Duration, s	Activity Bout IBI, s	Feeding Burst IBI, s
Bovine Blood	1	0	0				0
	3	0	0				0
	5	0	0				0
	7	0	0				0
	9	3	9	0.06	34.525	0.97	0		0.935
	11	2	1	0.05	0.06	0.39	0
	13	6	7	0.04	1.66	0.86	0		142.51
	15	0	6			0.755	0
	17	1	2	0.06		0.41	0
	19	0	0				0
	21	0	0				0
	23	0	0				0
	25	0	0				0
	27	0	0				0
	29	0	0				0
	31	0	0				0
	33	0	0				0
	35	0	0				0
	37	0	0				0
	39	0	0				0
	41	0	0				0
	43	0	2			1.01	0
	45	0	0				0
	47	0	0				0
	49	0	2			0.53	0
	51	5	12	0.05	2.375	0.845	0		1.89
	53	0	0				0
	55	0	0				0
	57	0	0				0
	59	0	0				0
	61	0	1			0.41	0
	63	0	0				0
	65	0	10			0.5	0
	67	0	1			0.62	0
	69	0	0				0
	71	0	0				0
	73	5	4	0.16	0.855	0.74	1	2.68	0.5
	75	2	5	0.125	4.15	1.65	0		1.96
	77	28	36	0.155	0.95	1.115	1	0.97	0.52
	79	0	1			0.49	0
	81	0	0				0
	83	2	4	0.115	0.09	0.935	0		5.45
	85	2	9	0.58	8.81	0.83	0		0.57
	87	0	0				0
	89	36	18	0.15	0.29	1.24	3	0.36	0.88	73.905
	91	0	0				0
	93	3	9	0.04	8.89	0.81	0		30.59
	95	0	0				0
	1	0	0				0
	3	16	21	0.08	9.13	1	0		5.015
	5	3	4	0.12	519.455	0.5	0		151.48
	7	9	3	0.13	0.315	1.11	1	0.38	0.785
	9	0	0				0
	11	0	1			0.83	0
	13	1	1	0.3		1.15	0
	15	25	15	0.07	0.16	0.87	3	0.47	5.24	10.38
	17	3	2	0.06	0.765	0.75	0		0.89
	19	0	0				0
	21	0	2			0.41	0
	23	0	3			0.51	0
	25	0	0				0
	27	0	0				0
	29	0	1			0.71	0
	31	0	1			0.5	0
	33	49	38	0.16	0.55	1.21	1	0.56	0.73
	35	19	15	0.12	0.4	1.2	0		1.295
	37	3	6	0.08	33.86	1.215	0		0.26
	39	18	3	0.095	0.14	2.18	3	0.25	129.73	131.31
	41	2	4	0.07	773.03	0.48	0		100.58
	43	6	3	0.07	0.1	0.47	0		581.025
	45	0	0				0
	47	22	11	0.07	0.4	1.17	2	0.35	101.345	2.26
	49	0	1			0.48	0
	51	14	9	0.135	0.77	1.52	0		1.31
	53	16	16	0.04	3.32	0.67	0		8.1
	55	6	9	0.205	0.55	0.93	1	1.03	1.47
	57	5	8	0.04	71.485	0.635	0		141.12
	59	0	2			0.48	0
	61	9	15	0.13	4.645	0.88	0		3.19
	63	2	2	0.11	996.1	0.5	0		995.64
	65	0	2			0.64	0
	67	0	0				0
	69	3	1	0.07	0.465	2.11	0
	71	6	8	0.08	0.45	0.98	1	0.25	12.96
	73	16	29	0.21	1.57	0.73	0		0.725
	75	0	0				0
	77	1	2	0.11		0.515	0
	79	14	49	0.14	6.22	0.8	0		0.77
	81	0	4			0.49	0
	83	32	15	0.065	0.26	0.85	4	0.42	2.92	236.44
	85	34	44	0.105	0.86	0.74	1	0.32	0.93
	87	0	0				0
	89	0	13			0.78	0
	91	0	0				0
	93	1	4	0.07		0.495	0
	95	0	5			0.48	0
	1	0	0				0
	3	0	1			0.55	0
	5	0	1			2.03	0
	7	0	5			0.5	0
	9	1	3	0.04		0.88	0
	11	0	4			0.38	0
	13	0	0				0
	15	0	1			0.54	0
	17	0	0				0
	19	2	2	0.145	744.51	0.61	0		744.04
	21	2	4	0.04	676.46	0.68	0		33.25
	23	0	2			0.33	0
	25	9	9	0.06	0.43	0.86	2	1.71	1.885	128.12
	27	9	11	0.06	0.235	1.34	0		0.97
	29	0	1			0.51	0
	31	0	1			0.42	0
	33	0	0				0
	35	0	0				0
	37	0	0				0
	39	2	2	0.04	1033.08	0.525	0		1032.6
	41	0	0				0
	43	0	1			0.24	0
	45	0	4			0.335	0
	47	2	1	0.2	0.51	1.55	0
	49	3	3	0.05	55.825	0.78	1	111.74*	55.23
	51	0	0				0
	53	12	6	0.125	0.92	1.04	0		6.47
	55	2	3	0.045	203.98	0.46	0		102.74
	57	2	2	0.44	0.05	0.56	0		0.38
	59	0	1			0.08	0
	61	0	0				0
	63	0	0				0
	65	1	5	0.46		0.46	0
	67	3	4	0.56	277.105	1.105	0		1.42
	69	0	2			0.7	0
	71	0	1			0.46	0
	73	4	8	0.05	90.81	0.44	0		16.09
	75	14	5	0.08	0.16	0.53	1	0.29	9.44
	77	4	2	0.17	0.18	0.96	0		522.04
	79	0	0				0
	81	2	2	0.09	0.24	0.71	0		201.26
	83	0	1			0.47	0
	85	0	0				0
	87	2	1	0.18	0.28	0.96	0
	89	0	0				0
	91	0	1			0.63	0
	93	8	8	0.055	2.11	0.565	0		23.71
	95	0	1			0.47	0
	1	0	8			0.47	0
	3	23	22	0.08	0.785	0.845	0		10.67
	5	0	0				0
	7	1	3	0.23		0.49	0
	9	4	6	0.05	43.46	0.5	1	72.06*	42.8
	11	0	7			0.54	0
	13	24	26	0.07	0.54	0.64	2	1.105	1	85.09
	15	0	0				0
	17	0	0				0
	19	0	0				0
	21	0	4			0.46	0
	23	0	1			0.52	0
	25	0	1			0.51	0
	27	0	0				0
	29	0	0				0
	31	26	65	0.455	0.72	0.55	1	1.24	0.435
	33	0	2			0.69	0
	35	0	15			0.48	0
	37	1	4	0.13		0.58	0
	39	156	8	0.07	0.06	1.055	26	0.51	0.56	0.67
	41	6	10	0.175	7.18	0.63	0		0.94
	43	3	7	0.14	687.925	0.62	0		219.655
	45	0	2			0.42	0
	47	0	7			0.32	0
	49	0	0				0
	51	20	34	0.095	0.73	0.905	1	1.04	0.89
	53	25	8	0.05	0.115	1.085	3	0.26	2.62	789.44
	55	5	18	0.05	353.04	0.535	0		56.9
	57	4	3	0.275	0.34	0.37	0		719.68
	59	4	12	0.105	0.22	0.875	1	0.55	1.12
	61	0	3			0.62	0
	63	5	5	0.05	0.115	0.46	1	0.47	260.41
	65	24	48	0.05	0.64	0.615	0		1.23
	67	0	1			0.9	0
	69	0	0				0
	71	0	0				0
	73	1	7	0.04		0.49	0
	75	0	1			0.86	0
	77	2	7	0.155	353.93	0.55	0		166.4
	79	0	0				0
	81	0	0				0
	83	0	1			0.27	0
	85	0	3			0.59	0
	87	5	8	0.06	311.1	0.505	0		136.45
	89	2	1	0.27	0.1	1.17	0
	91	0	0				0
	93	0	3			0.53	0
	95	13	18	0.1	0.17	0.495	2	0.54	78.17	0.8
	1	0	0				0
	3	1	2	0.21		0.35	0
	5	0	3			0.47	0
	7	3	1	0.06	0.09	0.82	1	0.3
	9	0	1			0.86	0
	11	3	5	0.12	153.595	0.55	0		28.295
	13	13	16	0.17	1.89	1.43	1	0.19	0.79
	15	0	1			0.52	0
	17	0	0				0
	19	0	0				0
	21	0	0				0
	23	0	0				0
	25	2	2	0.33	0.16	0.64	0		0.04
	27	20	29	0.075	1.5	0.87	1	0.22	0.685
	29	0	0				0
	31	0	2			0.525	0
	33	0	0				0
	35	0	0				0
	37	7	7	0.04	0.58	0.89	0		0.865
	39	0	0				0
	41	0	0				0
	43	0	1			0.46	0
	45	0	0				0
	47	0	0				0
	49	1	2	0.05		0.705	0
	51	0	0				0
	53	13	9	0.09	0.5	1.28	1	0.21	1.24
	55	0	1			0.47	0
	57	56	43	0.175	0.92	1.08	8	5.13	1.26	8.39
	59	0	2			0.515	0
	61	0	2			0.11	0
	63	0	0				0
	65	0	0				0
	67	0	0				0
	69	0	0				0
	71	0	0				0
	73	4	3	0.18	0.16	0.88	1	1	325.14
	75	0	0				0
	77	11	5	0.15	0.42	1.79	0		1.345
	79	0	0				0
	81	10	3	0.145	0.31	1.88	1	1.17	282.76
	83	0	0				0
	85	0	0				0
	87	0	0				0
	89	0	0				0
	91	0	0				0
	93	0	0				0
	95	0	0				0
	1	0	0				0
	3	0	1			0.45	0
	5	0	10			0.87	0
	7	2	2	0.13	0.05	0.84	0		1080.13
	9	0	1			0.49	0
	11	51	48	0.18	0.995	1.19	3	1.05	0.67	24.775
	13	4	2	0.195	0.81	1.685	0		1.57
	15	0	0				0
	17	0	0				0
	19	0	1			0.36	0
	21	7	8	0.04	50.25	0.895	0		98.16
	23	7	7	0.09	0.38	0.52	0		2.77
	25	0	0				0
	27	29	47	0.15	0.885	1.03	0		1.2
	29	0	0				0
	31	0	0				0
	33	11	8	0.05	0.395	0.515	1	0.21	79.13
	35	0	0				0
	37	10	7	0.04	4.28	1.11	0		24.94
	39	6	3	0.135	0.89	1.67	1	0.93	0.32
	41	13	11	0.15	1.025	1.14	1	0.72	0.685
	43	8	13	0.11	1.66	0.88	0		2.495
	45	6	2	0.31	0.21	2.14	0		155.52
	47	19	4	0.12	0.16	2.39	0		0.56
	49	66	56	0.07	0.26	0.86	4	0.25	0.9	6.95
	51	0	0				0
	53	2	3	0.225	643.7	0.52	0		462.66
	55	0	2			0.38	0
	57	18	28	0.275	2.8	0.885	3	2.15	0.77	23.47
	59	0	0				0
	61	54	55	0.05	0.74	0.83	0		1.02
	63	0	1			0.82	0
	65	2	1	0.18	0.04	0.69	0
	67	1	1	0.18		0.89	0
	69	0	2			0.55	0
	71	2	3	0.08	398.91	0.52	0		312.595
	73	0	3			0.52	0
	75	0	3			0.27	0
	77	0	2			0.43	0
	79	0	0				0
	81	18	10	0.04	0.08	0.54	2	0.3	3.02	12.05
	83	0	0				0
	85	3	1	0.07	0.19	1.37	1	0.52
	87	0	0				0
	89	0	1			0.65	0
	91	5	8	0.05	170.705	0.54	0		119.26
	93	0	0				0
	95	0	1			0.5	0
	1	0	0				0
	3	0	0				0
	5	0	1			0.51	0
	7	0	0				0
	9	0	0				0
	11	6	7	0.295	0.98	1.14	0		0.305
	13	9	8	0.24	1.68	1.01	0		2.21
	15	0	0				0
	17	0	0				0
	19	0	0				0
	21	0	0				0
	23	0	0				0
	25	0	0				0
	27	0	0				0
	29	0	0				0
	31	0	1			0.54	0
	33	0	0				0
	35	0	0				0
	37	3	2	0.05	231.25	1.285	0		460.97
	39	5	5	0.23	367.46	0.93	1	453.42	366.735
	41	0	0				0
	43	0	0				0
	45	0	0				0
	47	0	3			0.64	0
	49	0	3			0.54	0
	51	6	9	0.04	18.21	0.53	0		11.3
	53	0	0				0
	55	1	1	0.05		0.3	0
	57	0	0				0
	59	0	1			0.02	0
	61	1	1	0.04		0.4	0
	63	3	3	0.07	668.43	0.51	0		667.89
	65	0	8			0.455	0
	67	0	0				0
	69	0	0				0
	71	0	0				0
	73	21	19	0.06	0.36	0.88	0		20.235
	75	0	1			0.49	0
	77	0	3			0.46	0
	79	0	1			0.47	0
	81	0	0				0
	83	0	0				0
	85	2	2	0.045	50.17	0.58	0		49.66
	87	1	1	0.19		1.01	0
	89	0	1			0.5	0
	91	0	0				0
	93	16	40	0.17	3.55	0.84	0		0.45
	95	16	12	0.105	1.39	0.62	0		16.14
	1	5	5	0.23	1.105	0.89	0		0.53
	3	0	0				0
	5	0	0				0
	7	0	1			0.57	0
	9	20	5	0.235	0.11	1.21	4	0.66	84.885	1.36
	11	0	0				0
	13	21	30	0.33	2.33	0.875	0		1.21
	15	4	5	0.155	0.04	0.79	1	0.28	0.59
	17	3	4	0.22	43.595	1.045	0		0.75
	19	0	0				0
	21	0	0				0
	23	0	0				0
	25	2	1	0.045	0.05	0.52	0
	27	5	4	0.83	0.11	0.505	0		0.19
	29	2	5	0.035	1260.22	0.49	0		302.305
	31	0	0				0
	33	0	0				0
	35	0	0				0
	37	2	2	0.155	35.31	0.59	0		34.89
	39	0	0				0
	41	11	3	0.22	0.075	2.21	1	0.7	0.26
	43	0	0				0
	45	0	0				0
	47	0	0				0
	49	0	0				0
	51	0	0				0
	53	0	0				0
	55	0	0				0
	57	4	2	0.045	0.46	1	0		30.45
	59	12	7	0.315	0.36	1.23	1	0.8	0.39
	61	0	0				0
	63	0	0				0
	65	0	0				0
	67	2	2	0.1	6.96	0.75	0		6.31
	69	0	0				0
	71	3	0	0.14	0.075		0
	73	0	0				0
	75	0	0				0
	77	0	0				0
	79	2	3	0.05	0.04	0.55	0		3.595
	81	0	1			0.01	0
	83	0	0				0
	85	0	0				0
	87	0	0				0
	89	0	0				0
	91	3	5	0.06	58.215	0.51	0		109.75
	93	0	0				0
	95	0	0				0
SkitoSnack2.0	2	107	73	0.29	0.62	1.27	1	0.77	3.845
	4	24	37	0.145	2.64	0.72	0		1.395
	6	37	111	0.17	8.77	0.71	1	1.45	1.33
	8	20	42	0.085	9.61	0.965	0		1.38
	10	70	118	0.14	5.52	1.065	1	0.65	1.16
	12	31	60	0.16	3.655	1.105	0		0.81
	14	156	129	0.065	0.12	1.14	15	0.36	0.56	7.825
	16	1	35	0.22		0.56	0
	18	2	3	0.105	547.5	0.81	0		404.045
	20	0	4			0.55	0
	22	76	67	0.225	0.61	1.14	4	0.755	0.915	62.79
	24	26	41	0.125	2.65	0.8	2	0.625	1.745	140.34
	26	3	3	0.36	214.62	0.96	1	430.22	213.96
	28	68	62	0.17	0.39	0.78	6	1.06	1.9	64.95
	30	40	34	0.25	0.68	1.005	4	0.775	1.82	215.77
	32	0	1			0.49	0
	34	29	40	0.21	0.935	0.86	1	0.74	2.45
	36	45	37	0.13	0.925	1.1	3	0.39	1.11	196.35
	38	0	0				0
	40	15	26	0.22	6.46	0.88	0		2.46
	42	7	17	0.42	0.68	0.52	1	1.04	18.415
	44	19	18	0.13	0.895	0.98	0		16.11
	46	0	0				0
	48	0	2			0.565	0
	50	17	65	0.1	4.595	0.89	0		1.94
	52	157	109	0.16	0.275	1.3	4	0.485	0.92	87.44
	54	90	103	0.09	0.88	0.89	4	0.515	1.93	55.23
	56	74	60	0.09	0.78	0.945	3	0.43	1.17	261.38
	58	74	62	0.18	0.48	0.995	6	0.74	1.05	39.06
	60	75	49	0.21	0.275	0.93	11	1.08	1.695	10.75
	62	26	43	0.07	1.85	0.93	0		1.485
	64	39	72	0.11	0.87	0.745	5	1.22	1.12	288.395
	66	0	3			0.42	0
	68	0	16			0.41	0
	70	4	46	0.325	154.57	0.53	0		9.38
	72	148	121	0.11	0.3	1.11	10	0.275	1.02	11.34
	74	90	31	0.13	0.19	1.2	5	1.24	0.86	104.095
	76	84	71	0.1	0.2	0.93	2	0.27	0.79	10.82
	78	59	101	0.1	0.97	0.97	0		1.3
	80	15	7	0.19	0.23	1.51	1	0.3	5.115
	82	10	38	0.09	1.89	0.645	0		0.88
	84	24	11	0.15	0.11	0.5	3	0.9	72.86	135.685
	86	0	1			0.51	0
	88	0	0				0
	90	40	46	0.23	1.6	1.11	2	0.915	1.57	151.74
	92	12	21	0.145	1.01	0.8	1	0.44	6.075
	94	76	58	0.105	1.5	1.045	3	0.4	3.97	448.06
	96	43	45	0.24	1	1.08	5	1.93	1.775	50.855
	2	88	101	0.11	1.83	1.02	2	0.565	1.415	151.49
	4	152	122	0.145	0.64	1.165	6	0.255	1	11.45
	6	6	15	0.095	0.21	0.5	0		54.975
	8	0	5			0.75	0
	10	0	1			0.51	0
	12	7	3	0.22	0.18	1.52	1	1.32	213.3
	14	26	28	0.105	0.45	0.74	2	0.345	1.41	287.49
	16	42	62	0.125	1.66	0.89	2	0.295	1.85	920.44
	18	89	78	0.15	0.83	1.01	2	0.81	1.51	192.91
	20	67	68	0.09	0.23	0.995	4	0.335	1.13	85.18
	22	57	51	0.1	0.58	0.86	7	0.66	2.45	65.555
	24	21	17	0.16	0.5	1.23	0		2.67
	26	0	0				0
	28	3	1	0.05	0.095	1.15	1	0.28
	30	7	2	0.04	0.065	0.995	1	0.52	493.49
	32	7	7	0.1	39.295	0.7	1	0.56	162.9
	34	17	29	0.18	0.11	0.94	1	2.48	3.18
	36	47	65	0.11	0.875	0.86	3	0.87	1.325	252.455
	38	195	112	0.1	0.11	1.065	18	0.575	0.71	7.21
	40	172	95	0.08	0.12	0.88	15	0.32	1.79	1.365
	42	159	119	0.12	0.72	1	2	0.845	2.535	219.62
	44	13	57	0.19	7.92	0.81	0		0.89
	46	0	1			0.52	0
	48	98	97	0.11	0.94	1.06	6	0.515	2.67	119.57
	50	74	77	0.105	0.45	0.9	3	0.94	0.81	724.11*
	52	57	72	0.14	0.195	0.7	2	0.245	0.9	11.58
	54	0	0				0
	56	54	94	0.135	3.91	0.89	0		2.29
	58	29	48	0.15	1.575	0.595	1	0.27	1.51
	60	105	44	0.08	0.215	1.39	6	0.305	0.48	22.13
	62	78	134	0.11	0.97	0.905	2	0.315	2.13	4.52
	64	0	0				0
	66	0	1			0.49	0
	68	4	5	0.105	0.41	0.67	0		140.675
	70	147	91	0.2	0.395	1.51	10	0.52	0.575	75.95
	72	43	53	0.14	3.89	0.96	1	0.67	4.04
	74	25	10	0.16	0.285	1.56	2	0.95	13.44	19.49
	76	0	0				0
	78	0	1			0.35	0
	80	19	63	0.12	5.365	0.91	0		0.69
	82	4	6	0.085	194.22	0.86	0		25.79
	84	56	26	0.145	0.32	1.02	8	1.375	9.47	51.45
	86	16	17	0.11	1.21	0.69	0		29.285
	88	0	0				0
	90	65	24	0.11	0.13	1.175	9	0.64	0.63	2.965
	92	56	69	0.225	0.89	0.88	4	0.555	2.795	28.02
	94	0	1			0.55	0
	96	120	80	0.17	0.61	1.345	6	0.56	1.75	59.57
	2	135	48	0.17	0.335	1.57	6	1.29	0.66	28.84
	4	0	1			0.49	0
	6	165	127	0.12	0.705	1.24	3	0.87	0.455	359.74
	8	7	3	0.15	0.215	1.15	1	0.42	342.39
	10	56	72	0.185	0.45	0.9	4	0.52	0.84	4.2
	12	2	4	0.225	527.32	0.565	0		526.57
	14	0	0				0
	16	5	4	0.08	0.1	0.645	1	0.29	189.68
	18	179	113	0.1	0.32	1.42	3	0.34	1.1	278.645
	20	3	5	0.05	183.76	0.5	0		182.365
	22	30	80	0.14	2.01	0.61	1	1.55	1.63
	24	3	10	0.08	457	0.48	1	914.12*	181.2
	26	219	160	0.17	0.455	1.215	10	0.59	1.07	107.52
	28	60	43	0.155	0.18	1.05	4	0.45	0.835	5.58
	30	11	7	0.11	0.095	0.85	1	1.22	188.665
	32	7	9	0.06	69.94	0.55	1	0.19	85.765
	34	7	9	0.07	45.795	0.68	0		37.55
	36	0	3			0.49	0
	38	28	29	0.2	1.31	0.92	1	0.71	3.86
	40	51	22	0.22	0.46	1.25	4	1.515	1.56	3.03
	42	1	3	0.21		0.63	0
	44	4	7	0.105	504.71	0.51	0		172.13
	46	23	3	0.14	0.19	4.05	2	0.68	419.345	843.76*
	48	5	6	0.1	353.545	0.585	0		44
	50	0	1			0.78	0
	52	33	38	0.07	0.35	0.645	4	0.275	16.6	1.4
	54	62	89	0.25	0.65	0.76	2	0.905	2.485	1023.32
	56	115	63	0.12	0.41	1.23	2	0.61	1.185	580.92
	58	17	3	0.11	0.15	1.35	2	1.52	71.7	143.72
	60	0	0				0
	62	5	3	0.1	0.53	0.53	0		253.735
	64	2	1	0.04	0.12	0.35	0
	66	528	162	0.24	0.36	1.39	8	0.35	1.37	25.41
	68	25	7	0.17	0.135	1.85	1	1.31	69.81
	70	4	3	0.12	3.2	0.52	0		13.27
	72	110	38	0.165	0.14	1.235	6	0.66	1.52	63.53
	74	56	14	0.29	0.47	2.63	4	0.675	0.94	67.92
	76	10	3	0.16	0.13	1.15	1	1.35	12.24
	78	26	106	0.155	16.76	0.815	0		3.24
	80	0	0				0
	82	161	95	0.34	0.415	1.35	16	1.175	1.385	23.95
	84	44	22	0.09	0.25	1.475	5	0.5	1.21	130.64
	86	0	2			0.355	0
	88	5	6	0.11	378.255	0.89	0		264.98
	90	0	2			0.68	0
	92	91	71	0.18	0.36	1.11	1	0.18	1.725
	94	36	57	0.17	2.49	1.15	2	0.99	1.31	3.65
	96	0	0				0
	2	0	0				0
	4	58	64	0.255	1.41	1.065	7	2.76	4.03	59.045
	6	3	3	0.05	114.225	0.5	0		531.34
	8	4	3	0.14	25.85	0.97	0		25.98
	10	11	10	0.13	28.645	0.645	0		39.92
	12	0	6			0.49	0
	14	6	75	0.08	37.99	0.61	0		7.11
	16	22	73	0.085	2.76	0.8	1	0.55	1.21
	18	3	5	0.44	124.985	0.75	0		75.9
	20	34	53	0.17	0.42	0.89	2	0.68	2.24	116.08
	22	26	29	0.06	16.15	0.84	1	0.24	14.26
	24	16	21	0.135	0.6	0.86	0		2.85
	26	22	48	0.215	32.71	0.755	0		18.26
	28	6	6	0.115	64.66	0.78	0		74.34
	30	9	12	0.15	106.015	0.745	0		23.77
	32	10	72	0.2	84.36	0.8	0		1.68
	34	46	146	0.14	0.97	0.63	2	0.39	2.16	2.15
	36	27	48	0.1	22.76	0.725	0		15.62
	38	12	22	0.175	8.91	0.855	1	1.2	13.13
	40	63	79	0.21	0.37	0.82	5	1.18	0.565	5.585
	42	11	36	0.14	1.045	0.73	0		3.01
	44	24	53	0.12	51.79	0.76	0		17.805
	46	14	21	0.285	97.51	0.92	0		38.435
	48	13	23	0.21	117.245	0.79	1	1	31.955
	50	0	0				0
	52	19	52	0.18	4.455	0.86	1	0.33	1.51
	54	55	49	0.32	0.5	1.1	2	1.355	1.63	1673.42
	56	0	0				0
	58	38	63	0.175	1.21	0.72	3	0.6	1.425	360.795
	60	24	39	0.18	1.23	0.93	1	0.37	6.125
	62	11	53	0.12	52.705	0.66	0		3.185
	64	59	50	0.32	1.85	1.305	4	1.265	3.69	283.08
	66	11	18	0.15	1.93	0.775	1	1.06	6.55
	68	0	4			0.345	0
	70	0	38			0.52	0
	72	0	0				0
	74	33	16	0.13	0.325	0.955	1	1.04	30.14
	76	27	58	0.17	0.22	0.795	3	0.42	2.46	103.385
	78	7	10	0.07	67.95	0.87	0		134.32
	80	2	6	0.045	1112.87	0.515	0		183.82
	82	0	0				0
	84	45	21	0.12	0.17	0.92	5	0.44	5.36	12.78
	86	2	13	0.3	25.81	0.6	0		36.45
	88	22	34	0.11	1.17	0.565	0		26.4
	90	2	2	0.155	94.46	0.535	0		94.13
	92	6	41	0.045	0.71	0.69	1	0.56	3.665
	94	15	32	0.19	59.67	0.755	0		14.63
	96	94	49	0.1	0.26	0.96	4	0.5	21.11	44.79
	2	0	2			0.67	0
	4	0	12			0.485	0
	6	94	130	0.18	1.59	0.95	4	0.55	3.64	507.12
	8	8	12	0.19	3.43	0.64	0		16.29
	10	60	47	0.155	0.59	1.37	3	0.52	0.81	22.625
	12	0	2			0.445	0
	14	83	92	0.16	2.465	1.155	1	0.29	1.18
	16	17	28	0.07	0.565	0.795	0		2.12
	18	23	16	0.16	0.225	0.48	2	0.965	13.76	0.31
	20	2	5	0.275	0.07	0.54	0		191.53
	22	43	43	0.29	1.365	1.26	3	0.61	1.92	94.385
	24	18	12	0.22	1.18	1.01	0		5.75
	26	25	40	0.06	0.2	0.925	2	0.69	0.74	26.2
	28	0	1			0.58	0
	30	0	6			0.575	0
	32	36	54	0.07	1.05	0.865	2	0.9	1.01	66.79
	34	64	75	0.27	0.73	0.74	4	1.155	1.99	219.5
	36	0	0				0
	38	18	54	0.13	12.82	0.595	0		2.9
	40	66	49	0.155	0.75	0.84	3	0.46	2.04	272.445
	42	0	6			0.375	0
	44	5	16	0.22	6.845	0.55	1	1.02	4.23
	46	2	10	0.27	332.98	0.81	0		68
	48	0	2			0.52	0
	50	1	5	0.92		0.51	0
	52	0	0				0
	54	71	30	0.27	0.27	1.595	5	0.39	11.38	125.61
	56	3	3	0.11	160.175	0.88	0		519.145
	58	39	14	0.43	0.275	1.59	6	2.29	0.3	4.04
	60	37	54	0.22	0.815	0.87	1	0.44	2.96
	62	29	31	0.27	1.975	0.98	0		0.81
	64	1	1	0.06		1.04	0
	66	0	8			0.515	0
	68	169	104	0.12	0.375	0.91	7	0.21	1.17	10.155
	70	180	133	0.14	0.58	0.99	7	0.46	1.725	129.47
	72	0	1			0.69	0
	74	7	12	0.04	6.225	0.805	1	2.99	0.58
	76	1	1	0.27		0.73	0
	78	61	56	0.09	0.225	1.11	1	0.3	1.15
	80	29	41	0.2	1.22	0.9	3	0.41	2.115	12.315
	82	293	108	0.1	0.25	1.46	18	0.48	0.87	34.58
	84	4	6	0.17	17.62	0.605	0		47.96
	86	0	0				0
	88	0	0				0
	90	2	3	0.085	176.06	0.54	0		101.62
	92	80	55	0.14	0.3	0.97	3	0.8	3.46	505.335
	94	8	24	0.295	1.98	0.745	0		5.98
	96	56	42	0.185	0.26	1.185	5	0.64	1.84	168.58
	2	4	1	0.17	0.1	1.69	1	0.71
	4	0	0				0
	6	34	59	0.05	0.36	0.95	3	0.25	1	0.245
	8	90	59	0.19	0.38	1.13	6	0.5	2.45	44.42
	10	0	2			0.895	0
	12	32	26	0.05	0.76	0.835	0		5.9
	14	91	51	0.08	0.54	1.09	7	0.63	0.805	53.23
	16	26	44	0.215	0.34	0.735	0		2.08
	18	0	0				0
	20	6	4	0.11	39.29	1.02	0		113.94
	22	122	106	0.06	0.45	0.995	8	0.315	0.55	10.82
	24	33	7	0.17	0.135	1.64	5	0.55	26.88	73.87
	26	123	106	0.11	0.295	0.93	8	0.67	1.17	60.59
	28	129	87	0.12	0.655	1.38	4	0.465	0.715	74.76
	30	0	0				0
	32	1	1	0.15		0.61	0
	34	19	15	0.14	0.285	0.74	0		0.79
	36	0	0				0
	38	14	19	0.105	2.64	0.87	0		0.87
	40	188	35	0.19	0.12	1.77	28	0.885	0.98	2.67
	42	27	10	0.21	0.2	1.635	4	0.77	5.1	5.51
	44	140	109	0.08	0.41	1.05	13	0.38	0.975	81.015
	46	42	27	0.105	0.5	1.09	5	0.45	4.63	128.625
	48	11	21	0.08	8.235	0.99	0		2.22
	50	216	77	0.1	0.14	1.54	16	0.315	0.49	6.76
	52	22	8	0.15	0.19	1.24	1	0.83	1.57
	54	33	25	0.12	1.03	0.96	3	0.54	4.695	53.18
	56	4	2	0.06	0.08	0.75	1	0.27	0.14
	58	63	60	0.11	0.745	0.915	2	0.435	1.27	3.46
	60	0	0				0
	62	86	71	0.145	0.69	1.1	2	0.245	0.905	387.35
	64	48	174	0.15	2	0.91	1	0.76	0.99
	66	131	216	0.35	1.3	1.135	15	3.06	0.83	16.08
	68	66	46	0.07	0.26	0.945	4	0.275	1.62	3.37
	70	8	24	0.38	0.84	0.805	0		1.48
	72	9	6	0.09	0.12	0.88	2	0.47	203.42	569.88
	74	47	11	0.17	0.145	2.06	4	0.79	0.985	3.28
	76	94	62	0.12	0.7	1.065	1	0.44	0.83
	78	79	79	0.11	0.45	0.96	5	0.72	3.755	196.445
	80	7	7	0.05	19.26	0.96	0		12.125
	82	65	50	0.08	0.66	0.975	1	0.23	1.83
	84	15	5	0.07	0.06	0.94	2	0.61	1.845	13.65
	86	45	38	0.28	1.385	1.16	2	1.485	3.25	16.46
	88	51	38	0.15	0.54	1.255	1	0.82	2.8
	90	84	35	0.12	0.15	1.18	6	0.62	2.815	16.42
	92	99	96	0.26	0.585	1.21	5	0.77	0.94	284.83
	94	19	17	0.1	0.79	0.75	1	1.4	3.225
	96	34	38	0.21	0.95	0.97	1	0.37	1.31
	2	51	33	0.24	0.25	1.16	2	0.91	0.8	512.8
	4	9	2	0.12	0.16	1.8	1	0.29	0.44
	6	33	22	0.07	1.44	0.88	0		3.46
	8	99	185	0.16	3.005	0.97	1	0.57	0.685
	10	47	38	0.11	0.47	1.035	0		0.54
	12	30	41	0.225	2.91	1.21	0		0.795
	14	21	19	0.06	0.275	1.04	2	0.35	1.37	0.49
	16	38	37	0.22	1.42	1.28	4	0.95	1.955	35.51
	18	21	16	0.13	0.715	0.875	1	0.94	2.38
	20	0	0				0
	22	12	36	0.07	9.52	0.915	0		1.51
	24	0	0				0
	26	0	0				0
	28	13	3	0.05	0.105	1.28	1	0.58	150.2
	30	0	0				0
	32	0	0				0
	34	17	19	0.07	0.785	0.74	1	0.49	4.99
	36	26	63	0.23	6.41	0.91	0		1.395
	38	13	15	0.17	0.475	1.17	1	0.47	3.15
	40	35	31	0.35	0.675	1.04	2	0.67	1.47	52.11
	42	3	5	0.08	5.465	0.57	0		4.955
	44	113	67	0.14	0.205	0.98	6	0.605	1.33	6.8
	46	17	2	0.33	0.14	5.57	1	6.3	2.54
	48	18	44	0.08	0.94	0.585	1	0.21	1.42
	50	83	131	0.1	0.91	0.84	1	0.82	1.43
	52	346	228	0.11	0.25	1.05	14	0.315	0.58	37.2
	54	46	93	0.09	1.29	0.88	1	0.41	0.895
	56	244	135	0.22	0.18	1.44	12	0.66	1.255	4.4
	58	201	54	0.12	0.185	2.015	12	0.8	1.51	12.26
	60	2	4	0.235	0.18	0.585	0		42.77
	62	169	125	0.06	0.38	0.92	3	0.35	1.17	38.635
	64	131	140	0.08	0.7	0.96	6	0.49	1.1	161.29
	66	7	8	0.19	0.11	0.515	1	2.05	4.99
	68	0	1			0.35	0
	70	75	61	0.27	0.56	0.84	6	1.9	1.2	4.48
	72	48	20	0.115	0.21	1.325	1	0.75	0.75
	74	46	29	0.44	0.5	1.14	3	0.73	2.23	68.155
	76	20	8	0.075	0.1	0.955	1	0.25	9.23
	78	2	7	0.175	404.35	0.44	0		18.925
	80	2	3	0.315	102.42	0.54	0		189.72
	82	0	0				0
	84	85	17	0.08	0.12	1.85	10	0.545	0.36	1.47
	86	148	105	0.13	0.31	0.89	10	0.665	0.455	13.27
	88	35	27	0.06	0.555	0.87	2	0.18	9.505	371.45
	90	97	73	0.31	0.485	1.12	3	1.79	1.045	94.3
	92	4	2	0.04	0.21	1.04	0		5.61
	94	30	27	0.06	0.82	0.76	2	0.42	1.845	529.71
	96	143	84	0.18	0.39	1.455	6	0.515	1.02	15.72
	2	71	70	0.14	0.445	0.92	1	1.14	1.11
	4	0	0				0
	6	1	1	0.29		0.75	0
	8	90	49	0.145	0.24	1.17	5	0.74	4.315	33
	10	150	47	0.135	0.18	2.08	12	0.325	0.505	18.23
	12	0	2			0.865	0
	14	26	32	0.31	0.36	0.93	2	0.72	4.91	575.55
	16	46	30	0.085	0.41	1.06	1	1.11	1.36
	18	85	60	0.15	0.31	1.36	3	1.14	0.45	2.585
	20	0	0				0
	22	160	105	0.13	0.5	1.17	4	0.625	0.79	30.34
	24	229	206	0.2	0.575	1.52	15	0.8	0.77	46.83
	26	141	83	0.19	0.17	1.19	7	0.71	1.465	70.83
	28	27	12	0.16	0.41	1.055	3	1.01	0.27	9.265
	30	8	10	0.1	0.42	0.75	0		77.34
	32	85	57	0.12	0.155	1.03	8	0.835	0.71	8.21
	34	0	0				0
	36	0	0				0
	38	0	0				0
	40	0	0				0
	42	43	49	0.19	0.74	0.91	3	1.12	0.72	91.46
	44	0	0				0
	46	0	0				0
	48	5	41	0.2	181.44	0.51	0		2.625
	50	28	33	0.09	0.5	0.9	2	0.57	1.035	143.23
	52	0	0				0
	54	42	40	0.135	0.41	0.68	3	0.48	2.23	24.655
	56	67	63	0.12	0.875	1.1	6	0.48	1.42	11.86
	58	56	79	0.15	2.25	1.07	2	0.355	2.33	11.55
	60	0	0				0
	62	23	11	0.11	0.37	1.04	1	0.27	76.045
	64	0	0				0
	66	0	0				0
	68	12	2	0.25	0.12	3.16	2	1.05	171.78	0.42
	70	57	82	0.23	2.4	0.93	3	0.75	0.76	128.635
	72	0	0				0
	74	0	0				0
	76	90	113	0.145	0.36	0.76	5	0.78	1.29	61.805
	78	6	46	0.245	53.15	0.86	0		3.31
	80	20	13	0.38	0.2	1.03	3	0.77	0.51	8.42
	82	0	0				0
	84	48	54	0.235	0.71	0.95	2	0.77	0.75	32.83
	86	0	0				0
	88	0	0				0
	90	112	99	0.205	0.86	1.33	2	0.535	1.9	675.08
	92	144	128	0.11	0.12	0.895	11	0.44	1.66	12.4
	94	65	82	0.3	1.13	0.975	3	1.01	1.32	590.21
	96	2	2	0.135	65.82	0.665	0		65.3

## Sheet: Figure 7_Prefernce Index
Short Description		Supplementary raw data file for Figure 7: Preference Index
Time, s
10	0	0	0	0	0	0	0	0	0	0	0	0	0	0	0	0	0	0	0	0	0	0	0	0	0	0	0	0	0	0	0	0	0	0	0	0	0	0	0	0	0	0	0	0	0	0	0	0	0
20	0	0	0	0	0	0	0	0	-0.6	0	-0.333333	0	0	0	0	0	0	0	0	0	0	-0.6	0	0	0.333333	0	0	0	0	0	0	0	0	0	0	0	0	0	0	0	0	0	0	0	0	0	0	0	0
30	0	0	0	0	0	0	0	0	-0.6	0	-0.333333	0	0	0	0	0	0	0	0	0	0	-0.666667	0	0	0.333333	0	0	0	0	0	0	0	0	0	-0.5	0	0	0	0	0	0	0	0	0	0	0	0	0	0
40	0	0	0	0	0	0	0	0	-0.666667	0	-0.333333	0	0	0	0	0	0	0	0	0	0	-0.666667	0	0	0.333333	0	0	0	0	0	0	0	0	0	-0.5	0	0	0	0	0	0	0	0	0	0	0	0	0	0
50	0	0	0	0	0	0	0	0	-0.666667	0	-0.333333	0	0	0	0	0	0	0	0	0	0	-0.666667	0	0	0.333333	0	0	0	0.714286	0	0	0	0	0	-0.666667	0	0	0	0	0	0	0	0	0	0	0	0	0	0
60	0	0	0	0	0	0	0	0	-0.666667	0	-0.333333	0	0	0	0	0	0	0	0	0	0	-0.666667	-0.333333	0	0.333333	0	0	0	0.5	0	0	0	0	0	-0.666667	0	0	0	0	0	0	0	0	0	0	0	0	0	0
70	0	0	0	0	0	0	0	0	-0.666667	0	-0.333333	0	0	0	0	0	0	0	0	0	0	-0.666667	-0.333333	0	0.333333	0	0	0	0.5	0	0	0	0	0	-0.666667	0	0	0	0	0	0	0	0	0	0	0	0	0	0
80	0	0	0	0	0	0	0	0	-0.666667	0	-0.5	0	0	0	0	0	0	0	0	0	0	-0.666667	-0.333333	0	0.333333	0	0	0	0.5	0	0	0	0	0	-0.666667	0	0	0	0	0	0	0	0	0	0	0	0	0	0
90	0	0	0	0	0	0	0	0	-0.666667	0	-0.5	0	0	0	0	0	0	0	0	0	0	-0.666667	-0.333333	0	0.333333	0	0	0	0.5	0	0	0	0	0	-0.666667	0	0	0	0	0	0	0	0	0	0	0	0	0	0
100	0	0	0	0	0	0	0	0	-0.666667	0	-0.5	0	0	0	0	0	0	0	0	0	0	-0.666667	-0.333333	0	0.333333	0	0	0	0.5	0	0	0	0	0	-0.666667	0	0	0	0	0	0	0	0	0	0	0	0	0	0
110	0	0	0	0	0	0	0	0	-0.666667	0	-0.5	0	0	0	0	0	0	0	0	0	0	-0.666667	-0.333333	0	0.333333	0	0	0	0.5	0	0	0	0	0	-0.666667	0	0	0	0	0	0	0	0	0	0	0	0	0	0
120	0	0	0	0	0	0	0	0	-0.666667	0	-0.5	0	0	0	0	0	0	0	0	0	0	-0.666667	-0.333333	0	0.333333	0	0	0	0.5	0	0	0	0	0	-0.666667	0	0	0	0	0	0	0	0	0	0	0	0	0	0
130	0	0	0	0	0	0	0	0	-0.666667	0	-0.5	0	0	0	0	0	0	0	0	0	0	-0.666667	-0.333333	0	0.333333	0	0	0	0.5	0	0	0	0	0	-0.666667	0	0	0	0	0	0	0	0	0	0	0	0	0	0
140	0	0	-0.333333	0	0	0	0	0	-0.666667	0	-0.6	0	0	0	0	0	0	0	0	0	0	-0.666667	-0.333333	0	0.333333	0	0	0	0.5	0	0	0	0	0	-0.666667	0	0	0	0	0	0	0	0	0	0	0	0	0	0
150	0	0	-0.333333	0	0	0	0	0	-0.666667	0	-0.666667	0	0	0	0	0	0	0	0	0	0	-0.666667	-0.333333	0	0.333333	0	0	0	0.5	-0.333333	0	0	0	0	-0.666667	0	0	0	0	0	0	0	0	0	0	0	0	0	0
160	0	0	-0.333333	0	0	0	0	0	-0.666667	0	-0.666667	0	0	0	0	0	0	0	0	0	0	-0.666667	-0.333333	0	0.333333	0	0	0	0.5	-0.5	0	0	0	0	-0.666667	0	0	0	0	0	0	0	0	0	0	0	0	0	0
170	0	0	-0.333333	0	0	0	0	0	-0.666667	0	-0.666667	0	0	0	0	0	0	0	0	0	0	-0.666667	-0.333333	0	0.333333	0	0	0	0.5	-0.5	0	0	0	0	-0.666667	0	0	0	0	0	0	0	0	0	0	0	0	0	0
180	0	0	-0.333333	0	0	0	0	0	-0.666667	0	-0.75	0	0	0	0	0	0	0	0	0	0	-0.666667	-0.333333	0	0.333333	0	0	0	0.5	-0.6	0	0	0	0	-0.666667	0	0	0	0	0	0	0	0	0	-0.333333	0	0	0	0
190	0	0	-0.5	0	0	0	0	0	-0.666667	0	-0.818182	0	0	0	0	0	0	0	0	0	0	-0.666667	-0.333333	0	0.333333	0	0	0	0.5	-0.666667	0	0	0	0	-0.666667	0	0	0	0	0	0	0	0	0	-0.333333	0	0	0	0
200	0	0	-0.666667	0	0	0	0	0	-0.666667	0	-0.818182	0	0	0	0	0	0	0	0	0	0	-0.666667	-0.333333	0	0	0	0	0	0.5	-0.666667	0	0	0	0	-0.666667	0	0	0	0	0	0	0	0	0	-0.333333	0	0	0	0
210	0	0	-0.818182	0	0	0	0	0	-0.714286	0	-0.818182	0	0	0	0	0	0	0	0	0	0	-0.666667	-0.333333	0	0	0	0	0	0.5	-0.666667	0	0	0	0	-0.666667	0	0	0	0	0	0	0	0	0	-0.333333	0	0	0	0
220	0	0	-0.833333	0	0	0	0	0	-0.714286	0	-0.818182	0	0	0	0	0	0	0	0	0	0	-0.666667	-0.333333	0	0	0	0	0	0.5	-0.666667	0	0	0	0	-0.666667	0	0	0	0	0	-0.333333	0	0	0	-0.333333	0	0	0	0
230	0	0	-0.833333	0	0	0	0	0	-0.714286	0	-0.833333	0	0	0	0	0	0	0	0	0	0	-0.666667	-0.333333	0	0	0	0	0	0.5	-0.666667	0	0	0	0	-0.714286	0	0	0	0	0	-0.333333	0	0	0	-0.333333	0	0	0	0
240	0	0	-0.866667	0	0	0	0	0	-0.714286	0	-0.866667	0	0	0	0	0	0	0	0	0	0	-0.666667	-0.333333	0	0	0	0	0	0.5	-0.666667	0	0	0	0	-0.75	0	0	0	0	0	-0.333333	0	0	0	-0.333333	0	0	0	0
250	0	0	-0.866667	0	0	0	0	0	-0.714286	0	-0.894737	0	0	0	0	0	0	0	0	0	0	-0.666667	-0.333333	0	0	0	0	0	0.5	-0.666667	0	0	0	0	-0.818182	0	0	0	0	0	-0.333333	0	0	0	-0.333333	0	0	0	0
260	0	0	-0.866667	0	0	0	0.5	0	-0.92	0	-0.894737	0	0	0	0	0	0	0	0	0	0	-0.714286	-0.333333	0	0	0	0	0	0.5	-0.666667	0	0	0	0	-0.875	0	0	0	0	0	-0.333333	0	0	0	-0.333333	0	0	0	0
270	0	0	-0.882353	0	0	0	0.5	0	-0.92	-0.5	-0.894737	0	0	0	0	0	0	0	0	0	0	-0.714286	-0.333333	0	0	0	0	0	0.5	-0.666667	0	0	0	0	-0.9	0	0	0	0	0	-0.333333	0	0	0	-0.333333	0	-0.5	0	0
280	0	0	-0.882353	0	0	0	0.5	0	-0.92	-0.5	-0.894737	0	0.5	0	0	0	0	0	0	-0.666667	0	-0.714286	-0.333333	0	0	0	0	0	0.5	-0.666667	0	0	0	0	-0.9	0	0	0	0	0	-0.333333	0	0	0	-0.333333	0	-0.5	0	0
290	0	0	-0.882353	0	0	0	0.2	0	-0.92	-0.5	-0.894737	0	0.5	0	0	0	0	0	0	-0.714286	0	-0.714286	-0.333333	0	0	0	0	0	0.5	-0.666667	0	0	0	0	-0.9	0	0	0	0	0	-0.333333	0	0	0	-0.333333	0	-0.5	0	0
300	0	0	-0.888889	0	0	0	-0.142857	0	-0.92	-0.5	-0.894737	0	0.2	0	0	0	0	0	0	-0.818182	0	-0.714286	-0.333333	0	0	0	0	0	0.5	-0.666667	0	0	0	0	-0.9	0	0	0	0	0	-0.333333	0	0	0	-0.333333	0	-0.5	0	0
310	0	0	-0.9	0	0	0	-0.333333	0	-0.92	-0.5	-0.894737	0	0.2	0	0	0	-0.5	0	0	-0.888889	0	-0.714286	-0.333333	0	0	0	0	0	0.5	-0.666667	0	-0.333333	0	0	-0.9	0	0	0	0	0	-0.333333	0	0	0	-0.333333	0	-0.5	0	0
320	0	0	-0.9	0	0	0	-0.454545	0	-0.92	-0.5	-0.904762	0	0.2	0	0	0	-0.5	0	0	-0.888889	0	-0.714286	-0.333333	0	0	0	0	0	0.5	-0.666667	0	-0.333333	0	0	-0.9	0	0	0	0	0	-0.333333	0	0	0	-0.333333	0	-0.5	0	0
330	0	0	-0.923077	0	0	0	-0.454545	0	-0.92	-0.5	-0.909091	0	0	0	0	0	-0.5	0	0	-0.925926	0	-0.714286	-0.333333	0	0	0	0	0	0.5	-0.666667	0	-0.333333	0	0	-0.9	0	0	0	0	0	-0.333333	0	0	0	-0.333333	0	-0.5	0	0
340	0	0	-0.923077	0	0	0	-0.454545	0	-0.92	-0.5	-0.92	0	0	0	0	0	-0.5	0	0	-0.928571	0	-0.714286	-0.333333	0	0	0	0	0	0.5	-0.666667	0	-0.333333	0	0	-0.9	0	0	0	-0.5	0	-0.333333	0	0	0	-0.333333	0	-0.5	0	0
350	0	0	-0.925926	0	0	0	-0.5	0	-0.92	-0.5	-0.92	0	0	0	0	0	-0.6	0	0	-0.928571	0	-0.714286	-0.333333	0	0	0	0	0	0.5	-0.666667	0	-0.333333	0	0	-0.9	0	0	0	-0.5	0	-0.333333	0	0	0	-0.333333	0	-0.5	0	0
360	0	0	-0.928571	0	0	0	-0.571429	0	-0.92	-0.5	-0.928571	0	0	0	0	0	-0.714286	0	0	-0.928571	0	-0.714286	-0.333333	0	0	0	0	0	0.5	-0.666667	0	-0.333333	0	0	-0.9	0	0	0	-0.5	0	-0.333333	0	0	0	-0.5	0	-0.5	0	0
370	0	0	-0.928571	0	0	0	-0.6	0	-0.92	-0.5	-0.939394	0	0	0	0	0	-0.714286	0	0	-0.928571	0	-0.714286	-0.333333	0	0	0	0	0	0.5	-0.666667	0	-0.333333	0	0	-0.9	0	0	0	-0.5	0	-0.333333	0	0	0	-0.5	0	-0.5	0	0
380	0	0	-0.928571	0	0	0	-0.647059	0	-0.92	-0.5	-0.939394	0	0	0	0	0	-0.714286	0	0	-0.928571	0	-0.714286	-0.333333	0	0	0	0	0	0.5	-0.666667	0	-0.333333	0	0	-0.909091	0	0	0	-0.5	0	-0.333333	0	0	0	-0.5	0	-0.5	0	0
390	0	0	-0.928571	0	0	0	-0.714286	0	-0.92	-0.5	-0.939394	0	0	0	0	0	-0.714286	0	0	-0.928571	0	-0.714286	-0.333333	0	0	0	0	0	0.5	-0.666667	0	-0.333333	0	0	-0.909091	0	0	0	-0.5	0	-0.333333	0	0	0	-0.5	0	-0.5	0	0
400	0	0	-0.933333	0	0	0	-0.714286	0	-0.92	-0.5	-0.939394	0	0	0	0	0	-0.714286	0	0	-0.928571	0	-0.714286	-0.5	0	0	0	0	0	0.5	-0.714286	0	-0.333333	0	0	-0.909091	0	0	0	-0.5	0	-0.333333	0	0	0	-0.5	0	-0.5	0	0
410	0	0	-0.933333	0	0	0	-0.714286	0	-0.92	-0.5	-0.941176	0	0	0	0	0	-0.714286	0	0	-0.928571	0	-0.714286	-0.5	0	0	0	0	0	0.5	-0.714286	0	-0.333333	0	0	-0.909091	0	0	0	-0.5	0	-0.333333	-0.333333	0	0	-0.5	0	-0.5	0	0
420	0	0	-0.933333	0	0	0	-0.714286	0	-0.92	-0.5	-0.942857	0	0	0	0	0	-0.714286	0	0	-0.928571	0	-0.714286	-0.5	0	0	0	0	0	0.5	-0.8	0	-0.333333	0	0	-0.909091	0	0	0	-0.5	-0.333333	-0.333333	-0.333333	0	0	-0.5	0	-0.5	0	0
430	0	0	-0.933333	0	0	0	-0.714286	0	-0.92	-0.5	-0.942857	0	0	0	0	0	-0.714286	0	0	-0.928571	0	-0.714286	-0.5	0	0	0	0	0	0.5	-0.8	0	-0.333333	0	0	-0.909091	0	0	0	-0.5	-0.333333	-0.333333	-0.5	0	0	-0.5	0	-0.5	0	0
440	0	0	-0.933333	0	0	0	-0.727273	0	-0.92	-0.5	-0.942857	0	0	0	0	0	-0.8	0	0	-0.928571	0	-0.714286	-0.5	0	0	0	0	0	0.5	-0.818182	0	-0.333333	0	0	-0.909091	0	0	0	-0.5	-0.333333	-0.333333	-0.5	0	0	-0.5	0	-0.714286	0	0
450	0	0	-0.935484	0	0	0	-0.75	0	-0.92	-0.5	-0.947368	0	0	0	0	0	-0.8	0	0	-0.928571	0	-0.714286	-0.5	0	0	0	0	-0.333333	0.5	-0.833333	0	-0.333333	0	0	-0.923077	0	0	0	-0.5	-0.333333	-0.333333	-0.5	0	0	-0.5	0	-0.714286	0	0
460	0	0	-0.935484	0	0	0	-0.75	0	-0.92	-0.5	-0.947368	0	0	0	0	0	-0.8	0	0	-0.928571	0	-0.714286	-0.5	0	0	0	0	-0.333333	0.5	-0.857143	0	-0.333333	0	0	-0.942857	0	0	0	-0.5	-0.333333	-0.333333	-0.5	0	0	-0.5	0	-0.714286	0	0
470	0	0	-0.9375	0	0	0	-0.75	0	-0.92	-0.5	-0.947368	0	0	0	0	0	-0.818182	0	0	-0.928571	0	-0.714286	-0.5	0	0	0	0	-0.333333	0.5	-0.9	0	-0.333333	0	0	-0.944444	0	0	0	-0.5	-0.333333	-0.333333	-0.5	0	0	-0.5	0	-0.777778	0	0
480	0	0	-0.9375	0	0	0	-0.8	0	-0.92	-0.5	-0.947368	0	0	0	0	0	-0.866667	0	0	-0.928571	0	-0.714286	-0.5	0	0	0	0	-0.333333	0.5	-0.9	0	-0.333333	0	0	-0.944444	0	0	0	-0.5	-0.333333	-0.333333	-0.6	0	0	-0.5	0	-0.777778	0	0
490	0	0	-0.9375	0	0	0	-0.8	0	-0.92	-0.5	-0.947368	0	0	0	0	0	-0.866667	0	0	-0.928571	0	-0.714286	-0.5	0	0	0	0	-0.333333	0.5	-0.9	0	-0.333333	0	0	-0.955556	0	0	0	-0.5	-0.333333	-0.333333	-0.666667	0	0	-0.5	0	-0.777778	0	0
500	0	0	-0.939394	0	0	0	-0.8	-0.333333	-0.92	-0.5	-0.947368	0	0	0	0	0	-0.866667	0	0	-0.928571	0	-0.714286	-0.5	0	0	0	-0.8	-0.333333	0.5	-0.9	0	-0.333333	0	0	-0.961538	0	0	0	-0.5	-0.333333	-0.333333	-0.666667	0	0	-0.5	0	-0.777778	0	0
510	0	0	-0.939394	0	0	0	-0.636364	-0.333333	-0.92	-0.5	-0.947368	0	0	0	0	0	-0.866667	0	0	-0.928571	0	-0.714286	-0.5	0	0	0	-0.8	-0.333333	0.5	-0.9	0	-0.333333	0	0	-0.965517	0	0	0	-0.5	-0.333333	-0.333333	-0.666667	0	0	-0.5	-0.666667	-0.777778	0	0
520	0	0	-0.939394	0	0	0	-0.636364	-0.333333	-0.92	-0.5	-0.947368	0	0	0	0	0	-0.866667	0	0	-0.928571	0	-0.714286	-0.5	0	0	0	-0.8	-0.333333	0.5	-0.9	0	-0.333333	0	0	-0.966667	0	0	0	-0.5	-0.333333	-0.333333	-0.666667	0	0	-0.5	-0.666667	-0.777778	0	0
530	0	0	-0.939394	0	0	0	-0.675676	-0.333333	-0.92	-0.5	-0.947368	0	0	0	0	0	-0.866667	0	0	-0.928571	0	-0.714286	-0.5	0	0	0	-0.8	-0.333333	0.5	-0.9	0	-0.333333	0	0	-0.966667	0	0	0	-0.5	-0.333333	-0.333333	-0.666667	0	0	-0.5	-0.666667	-0.777778	0	0
540	0	0	-0.941176	0	0	0	-0.684211	-0.333333	-0.92	-0.5	-0.947368	0	0	0	0	0	-0.866667	0	0	-0.928571	0	-0.714286	-0.5	0	0	0	-0.8	-0.333333	0.5	-0.9	0	-0.333333	0	0	-0.966667	0	0.666667	0	-0.5	-0.333333	-0.333333	-0.666667	0	0	-0.5	-0.666667	-0.777778	0	0
550	0	0	-0.941176	0	0	0	-0.692308	-0.333333	-0.92	-0.5	-0.947368	0	0	0	0	0	-0.866667	0	0	-0.928571	0	-0.714286	-0.5	0	0	0	-0.8	-0.333333	0.5	-0.9	0	-0.333333	0	0	-0.966667	0	0.428571	0	-0.5	-0.333333	-0.333333	-0.666667	0	0	-0.5	-0.666667	-0.777778	0	0
560	0	0	-0.941176	0	0	0	-0.692308	-0.333333	-0.92	-0.5	-0.954545	0	0	0	0	0	-0.866667	0	0	-0.928571	0	-0.714286	-0.5	0	0	0	-0.8	-0.333333	0.5	-0.9	0	-0.333333	0	0	-0.966667	0	0.111111	0	-0.5	-0.333333	-0.333333	-0.666667	0	0	-0.5	-0.666667	-0.777778	0	0
570	0	0	-0.941176	0	0	0	-0.692308	-0.333333	-0.92	-0.5	-0.955556	0	0	0	0	0	-0.866667	0	0	-0.928571	0	-0.714286	-0.5	0	0	0	-0.5	-0.333333	0.5	-0.9	0	-0.333333	0	0	-0.966667	0	0	0	-0.5	-0.333333	-0.333333	-0.666667	0	0	-0.5	-0.666667	-0.777778	0	0
580	0	0	-0.941176	0.6	0	0	-0.692308	-0.333333	-0.92	-0.5	-0.955556	0	0	0	0	0	-0.875	0	0	-0.928571	0	-0.714286	-0.5	0	0	0	-0.5	-0.333333	0.5	-0.9	0	-0.333333	0	0	-0.966667	0	0	0	-0.5	-0.333333	-0.333333	-0.666667	0	0	-0.5	-0.75	-0.777778	0	0
590	0	0	-0.942857	0.6	0	0	-0.692308	-0.333333	-0.92	-0.5	-0.955556	0	0	0	0	0	-0.904762	0	0	-0.928571	0	-0.714286	-0.5	0	0	0	-0.5	-0.333333	0.5	-0.9	0	-0.333333	0	0	-0.966667	0	0	0	-0.5	-0.333333	-0.333333	-0.666667	0	0	-0.5	-0.777778	-0.777778	0	0
600	0	0	-0.942857	0.6	0	0	-0.609756	-0.333333	-0.92	-0.5	-0.955556	-0.333333	0	0	0	0	-0.904762	0	0	-0.928571	0	-0.714286	-0.5	0	0	0	-0.5	-0.333333	0.5	-0.9	0	-0.333333	0	0	-0.966667	0	0	0	-0.5	-0.333333	-0.333333	-0.666667	0	0	-0.5	-0.8	-0.777778	0	0
610	0	0	-0.942857	0.6	0	0	-0.565217	-0.333333	-0.92	-0.5	-0.955556	-0.5	0	0	0	0	-0.913043	0	0	-0.928571	0	-0.714286	-0.5	0	0	0	-0.5	-0.333333	0.5	-0.9	0	-0.333333	0	0	-0.966667	0	0	0	-0.714286	-0.333333	-0.333333	-0.666667	0	0	-0.5	-0.8	-0.777778	0	0
620	0	0	-0.942857	0.6	0	0	-0.565217	-0.333333	-0.92	-0.5	-0.955556	-0.5	0	0	0	0	-0.92	0	0	-0.928571	0	-0.714286	-0.5	0	0	0	-0.7	-0.333333	0.5	-0.9	0	-0.333333	0	0	-0.966667	0	0	0	-0.714286	-0.333333	-0.333333	-0.666667	0	0	-0.5	-0.8	-0.777778	0	0
630	0	0	-0.942857	0.6	0	0	-0.565217	-0.333333	-0.92	-0.5	-0.955556	-0.5	0	0	0	0	-0.92	0	0	-0.928571	0	-0.714286	-0.5	0	0	0	-0.714286	-0.333333	0.5	-0.9	0	-0.333333	0	0	-0.966667	0	0	0	-0.75	-0.333333	-0.333333	-0.666667	0	0	-0.5	-0.8	-0.777778	0	0
640	0	0	-0.942857	0.6	0	0	-0.583333	-0.333333	-0.92	-0.5	-0.955556	-0.6	0	0	0	0	-0.92	0	0	-0.928571	0	-0.714286	-0.5	0	0	0	-0.75	-0.333333	0.5	-0.9	0	-0.333333	0	0	-0.967742	0	0	0	-0.75	-0.333333	-0.333333	-0.666667	0	0	-0.5	-0.8	-0.777778	0	0
650	0	0	-0.942857	0.6	0	0	-0.583333	-0.333333	-0.92	-0.5	-0.955556	-0.6	0	0	0	0	-0.92	0	0	-0.928571	0	-0.714286	-0.5	0	0	0	-0.75	-0.333333	0.5	-0.9	0	-0.333333	0	0	-0.968254	0	0	0	-0.75	-0.333333	-0.333333	-0.666667	0	0	-0.5	-0.8	-0.777778	0	0
660	0	0	-0.942857	0.6	0	0	-0.583333	-0.333333	-0.92	-0.5	-0.955556	-0.6	0	0	0	0	-0.92	0	0	-0.928571	0	-0.714286	-0.5	0	0	0	-0.777778	-0.333333	0.5	-0.9	0	-0.333333	0	0	-0.969697	0	0	0	-0.75	-0.333333	-0.333333	-0.666667	0	0	-0.5	-0.8	-0.777778	0	0
670	0	0	-0.947368	0.6	0	0	-0.583333	-0.333333	-0.92	-0.5	-0.955556	-0.6	0	0	0	0	-0.925926	0	0	-0.928571	0	-0.714286	-0.5	0	0	0	-0.793103	-0.333333	0.5	-0.9	0	-0.333333	0	0	-0.971429	0	0	0	-0.75	-0.333333	-0.333333	-0.666667	0	0	-0.5	-0.8	-0.777778	0	0
680	0	0	-0.947368	0.6	0	0	-0.583333	-0.333333	-0.92	-0.5	-0.955556	-0.6	0	0	0	0	-0.935484	0	0	-0.928571	0	-0.714286	-0.5	0	0	0	-0.828571	-0.333333	0.5	-0.9	0	-0.333333	0	0	-0.971429	0	0	0	-0.818182	-0.333333	-0.777778	-0.666667	0	0	-0.5	-0.8	-0.777778	0	0
690	0	0	-0.947368	0.6	0	0	-0.583333	-0.333333	-0.92	-0.5	-0.955556	-0.8	0	0	0	0	-0.935484	0	0	-0.928571	0	-0.714286	-0.5	0	0	0	-0.828571	-0.333333	0.5	-0.9	0	-0.333333	0	0	-0.971429	0	0	0	-0.818182	-0.333333	-0.777778	-0.666667	0	0	-0.5	-0.8	-0.777778	0	0
700	0	0	-0.947368	0.6	0	0	-0.591837	-0.333333	-0.92	-0.5	-0.955556	-0.8	0	0	0	0	-0.935484	0	0	-0.935484	0	-0.714286	-0.5	0	0	0	-0.828571	-0.333333	0.5	-0.9	0	-0.333333	0	0	-0.971429	0	0	0	-0.818182	-0.333333	-0.777778	-0.666667	0	0	-0.5	-0.8	-0.777778	0	0
710	0	0	-0.947368	0.6	0	0	-0.591837	-0.333333	-0.92	-0.5	-0.955556	-0.8	0	0	0	0	-0.935484	0	0	-0.935484	0	-0.714286	-0.5	0	0	0	-0.828571	-0.333333	0.5	-0.9	0	-0.333333	0	-0.75	-0.971429	0	0	0	-0.818182	-0.333333	-0.777778	-0.666667	0	0	-0.5	-0.8	-0.777778	0	0
720	0	0	-0.948718	0.6	0	0	-0.591837	-0.333333	-0.92	-0.5	-0.955556	-0.8	0	0	0	0	-0.935484	0	0	-0.935484	0	-0.714286	-0.5	0	0	0	-0.828571	-0.333333	0.5	-0.9	0	-0.333333	0	-0.875	-0.971429	0	0	0	-0.818182	-0.333333	-0.777778	-0.666667	0	0	-0.5	-0.8	-0.777778	0	0
730	0	0	-0.952381	0.6	0	0	-0.6	-0.333333	-0.92	-0.5	-0.955556	-0.8	0	0	0	0	-0.935484	0	0	-0.935484	0	-0.714286	-0.5	0	0	0	-0.828571	-0.333333	0.5	-0.9	0	-0.333333	0	-0.904762	-0.971429	0	0	0	-0.818182	-0.333333	-0.777778	-0.666667	0	0	-0.5	-0.8	-0.777778	0	0
740	0	0	-0.959184	0.6	0	0	-0.607843	-0.333333	-0.92	-0.5	-0.955556	-0.8	0	0	0	0	-0.935484	0	-0.333333	-0.935484	0	-0.714286	-0.5	0	0	0	-0.828571	-0.333333	0.5	-0.9	0	-0.333333	0	-0.923077	-0.972222	0	0	0	-0.818182	-0.333333	-0.8	-0.666667	0	0	-0.5	-0.8	-0.8	0	0
750	0	0	-0.96	0.6	0	0	-0.607843	-0.333333	-0.92	-0.5	-0.955556	-0.8	0	0	0	0	-0.935484	0	-0.333333	-0.939394	0	-0.714286	-0.5	0	0	0	-0.828571	-0.333333	0.5	-0.9	0	-0.333333	0	-0.933333	-0.975	0	0	0	-0.818182	-0.333333	-0.866667	-0.666667	0	0	-0.5	-0.8	-0.8	0	0
760	0	0	-0.96	0.333333	0	0	-0.607843	-0.333333	-0.92	-0.5	-0.955556	-0.8	0	0	0	0	-0.935484	0	-0.333333	-0.939394	0	-0.714286	-0.5	0	0	0	-0.828571	-0.333333	0.5	-0.9	0	-0.333333	0	-0.933333	-0.975	0	0	0	-0.818182	-0.333333	-0.866667	-0.666667	0	0	-0.5	-0.833333	-0.8	0	0
770	0	0	-0.960784	0.333333	0	0	-0.622642	-0.333333	-0.92	-0.5	-0.955556	-0.8	0	0	0	0	-0.935484	0	-0.333333	-0.939394	0	-0.714286	-0.5	0	0	0	-0.828571	-0.6	0.5	-0.9	0	-0.333333	0	-0.948718	-0.976471	0	0	0	-0.818182	-0.333333	-0.904762	-0.666667	0	0	-0.5	-0.833333	-0.8	0	0
780	0	0	-0.961538	0.333333	0	0	-0.622642	-0.333333	-0.92	-0.5	-0.955556	-0.8	0	0	0	0	-0.935484	0	-0.333333	-0.941176	0	-0.714286	-0.5	0	0	0	-0.828571	-0.6	0.5	-0.9	0	-0.333333	0	-0.960784	-0.978261	0	0	0	-0.818182	-0.333333	-0.925926	-0.666667	0	0	-0.5	-0.833333	-0.8	0	0
790	0	0	-0.962963	0.333333	0	0	-0.622642	-0.333333	-0.92	-0.5	-0.955556	-0.8	0	0	0	0	-0.935484	0	-0.333333	-0.944444	0	-0.714286	-0.5	0	0	0	-0.828571	-0.6	0.5	-0.9	0	-0.333333	0	-0.969231	-0.979381	0	0	0	-0.818182	-0.333333	-0.941176	-0.666667	0	0	-0.5	-0.833333	-0.8	0	0
800	0	0	-0.962963	0.333333	0	0	-0.62963	-0.333333	-0.92	-0.5	-0.955556	-0.8	0	0	0	0	-0.935484	0	-0.333333	-0.944444	0	-0.714286	-0.5	0	0	0	-0.828571	-0.6	0.5	-0.9	0	-0.333333	0	-0.969697	-0.979381	0	0	0	-0.818182	-0.333333	-0.945946	-0.666667	0	0	-0.5	-0.833333	-0.8	0	0
810	0	0	-0.964912	0.333333	0	0	-0.62963	-0.333333	-0.92	-0.5	-0.955556	-0.8	0	0	0	0	-0.935484	0	-0.333333	-0.944444	0	-0.714286	-0.5	0	0	0	-0.828571	-0.6	0.5	-0.9	0	-0.333333	0	-0.971831	-0.979592	0	0	0	-0.818182	-0.333333	-0.945946	-0.666667	0	0	-0.5	-0.833333	-0.8	0	0
820	0	0	-0.964912	0.333333	0	0	-0.62963	-0.333333	-0.92	-0.5	-0.955556	-0.8	0	0	0	0	-0.935484	0	-0.333333	-0.944444	0	-0.714286	-0.5	0	0	0	-0.828571	-0.6	0.5	-0.9	0	-0.333333	0	-0.971831	-0.98	0	0	0	-0.818182	-0.333333	-0.953488	-0.666667	0	0	-0.5	-0.833333	-0.8	0	0
830	0	0	-0.966102	0.333333	0	0	-0.642857	-0.333333	-0.92	-0.5	-0.955556	-0.8	0	0	0	0	-0.935484	0	-0.333333	-0.95	0	-0.714286	-0.5	0	0	0	-0.828571	-0.6	0.5	-0.9	0	-0.333333	0	-0.971831	-0.980198	0	0	0	-0.818182	-0.333333	-0.955556	-0.666667	0	0	-0.5	-0.833333	-0.8	0	0
840	0	0	-0.968254	0.333333	0	0	-0.655172	-0.333333	-0.92	-0.5	-0.955556	-0.8	0	0	0	0	-0.9375	0	-0.333333	-0.95	0	-0.714286	-0.5	0	0	0	-0.828571	-0.6	0.5	-0.9	0	-0.333333	0	-0.971831	-0.980392	0	0	0	-0.818182	-0.333333	-0.958333	-0.666667	0	0	-0.5	-0.833333	-0.8	0	0
850	0	0	-0.968254	0.333333	0	0	-0.655172	-0.333333	-0.92	-0.5	-0.955556	-0.8	0	0	0	0	-0.9375	0	-0.333333	-0.95	0	-0.714286	-0.5	0	0	0	-0.828571	-0.6	0.5	-0.9	0	-0.333333	0	-0.972603	-0.980392	0	-0.0909091	0	-0.818182	-0.333333	-0.962264	-0.666667	0	0	-0.5	-0.833333	-0.8	0	0
860	0	0	-0.968254	0.333333	0	0	-0.655172	-0.333333	-0.92	-0.5	-0.955556	-0.8	0	0	0	0	-0.941176	0	-0.333333	-0.958333	0	-0.714286	-0.5	0	0	0	-0.828571	-0.6	0.5	-0.9	0	-0.333333	0	-0.973333	-0.981481	0	-0.0909091	0	-0.818182	-0.333333	-0.968254	-0.666667	0	0	-0.5	-0.833333	-0.8	0	0
870	0	0	-0.968254	0.333333	0	0.333333	-0.655172	-0.333333	-0.92	-0.5	-0.955556	-0.8	0	0	0	0	-0.941176	0	-0.333333	-0.958333	0	-0.714286	-0.5	0	0	0	-0.857143	-0.6	0.5	-0.9	0	-0.333333	0	-0.975309	-0.981481	0	-0.0909091	0	-0.818182	-0.333333	-0.968254	-0.666667	0	0	-0.5	-0.833333	-0.8	0	0
880	0	0	-0.968254	0.333333	0	0.333333	-0.655172	-0.333333	-0.92	-0.5	-0.955556	-0.8	0	0	0	0	-0.944444	0	-0.333333	-0.958333	0	-0.714286	-0.5	0	0	0	-0.860465	-0.6	0.5	-0.9	0	-0.333333	0	-0.975904	-0.981481	0	-0.0909091	0	-0.818182	-0.333333	-0.968254	-0.666667	0	0	-0.5	-0.833333	-0.8	0	0
890	0	0	-0.969231	0.333333	0	0.333333	-0.655172	-0.333333	-0.92	-0.5	-0.955556	-0.8	0	0	0	0	-0.944444	0	-0.333333	-0.958333	0	-0.714286	-0.5	0	0	0	-0.866667	-0.6	0.5	-0.9	0	-0.333333	0	-0.976471	-0.981481	0	-0.0909091	0	-0.818182	-0.333333	-0.968254	-0.666667	0	0	-0.5	-0.866667	-0.8	0	0
900	0	0	-0.969231	0.333333	0	0.333333	-0.661017	-0.333333	-0.92	-0.5	-0.955556	-0.8	0	0	0	0	-0.944444	0	-0.333333	-0.958333	0	-0.714286	-0.5	0	0	0	-0.866667	-0.6	0.5	-0.9	0	-0.333333	0	-0.978261	-0.981481	0	-0.0909091	0	-0.818182	-0.333333	-0.968254	-0.666667	0	0	-0.5	-0.866667	-0.8	0	0
910	0	0	-0.969231	0.333333	0	0.333333	-0.661017	-0.333333	-0.92	-0.5	-0.955556	-0.8	0	0	0	0	-0.944444	0	-0.333333	-0.958333	0	-0.714286	-0.5	0	0	0	-0.866667	-0.6	0.5	-0.9	0	-0.333333	0	-0.979798	-0.981818	0	-0.0909091	0	-0.818182	-0.333333	-0.968254	-0.666667	0	0	-0.5	-0.866667	-0.8	0	0
920	0	0	-0.970149	0.333333	0	0.333333	-0.661017	-0.333333	-0.92	-0.5	-0.955556	-0.8	0	0	0	0	-0.945946	0	-0.333333	-0.958333	0	-0.714286	-0.5	0	0	0	-0.866667	-0.6	0.5	-0.9	0	-0.333333	0	-0.979798	-0.981818	0	-0.0909091	0	-0.818182	-0.333333	-0.96875	-0.666667	0	0	-0.5	-0.866667	-0.8	0	0
930	0	0	-0.971014	0.333333	0	0.333333	-0.661017	-0.333333	-0.92	-0.5	-0.955556	-0.8	0	0	0	0	-0.945946	0	-0.333333	-0.958333	0	-0.714286	-0.5	0	0	0	-0.866667	-0.6	0.5	-0.9	0	-0.333333	0	-0.979798	-0.981818	0	-0.0909091	0	-0.818182	-0.333333	-0.972222	-0.666667	0	0	-0.5	-0.866667	-0.8	0	0
940	0	0	-0.971831	0.333333	0	0.333333	-0.672131	-0.333333	-0.92	-0.5	-0.955556	-0.8	0	0	0	0	-0.948718	0	-0.333333	-0.958333	0	-0.714286	-0.5	0	0	0	-0.866667	-0.6	0.5	-0.9	0	-0.333333	0	-0.979798	-0.981818	0	-0.0909091	0	-0.818182	-0.333333	-0.972222	-0.666667	0	0	-0.5	-0.866667	-0.8	0	0
950	0	0	-0.971831	0.142857	0	0.333333	-0.672131	-0.333333	-0.92	-0.5	-0.955556	-0.8	0	0	0	0	-0.95122	0	-0.333333	-0.958333	0	-0.714286	-0.5	0	0	0	-0.866667	-0.6	0.5	-0.9	0	-0.333333	0	-0.979798	-0.982456	0	-0.0909091	0	-0.818182	-0.333333	-0.975	-0.666667	0	0	-0.5	-0.866667	-0.8	0	0
960	0	0	-0.971831	0.142857	0	0.333333	-0.677419	-0.333333	-0.92	-0.5	-0.955556	-0.8	0	0	0	0	-0.95122	0	-0.333333	-0.958333	0	-0.714286	-0.5	0	0	0	-0.866667	-0.6	0.5	-0.9	0	-0.333333	0	-0.979798	-0.982456	0	-0.0909091	0	-0.818182	-0.333333	-0.975309	-0.666667	0	0	-0.5	-0.866667	-0.8	0	0
970	0	0	-0.972603	0.142857	0	0.333333	-0.677419	-0.333333	-0.92	-0.5	-0.955556	-0.8	0	0	0	0	-0.95122	0	-0.333333	-0.958333	0	-0.714286	-0.5	0	0	0	-0.866667	-0.6	0.5	-0.9	0	-0.333333	0	-0.979798	-0.982456	0	-0.0909091	0	-0.818182	-0.333333	-0.975309	-0.666667	0	0	-0.5	-0.866667	-0.8	0	0
980	0	0	-0.972603	0.142857	0	0.333333	-0.677419	-0.333333	-0.92	-0.5	-0.955556	-0.8	0	0	0	0	-0.95122	0	-0.333333	-0.959184	0	-0.714286	-0.5	0	0	0	-0.866667	-0.6	0.5	-0.9	0	-0.333333	0	-0.980392	-0.982456	0	-0.0909091	0	-0.818182	-0.5	-0.975309	-0.666667	0	0	-0.5	-0.866667	-0.8	0	0
990	0	0	-0.972603	0.142857	0	0.333333	-0.677419	-0.333333	-0.92	-0.5	-0.955556	-0.8	0	0	0	0	-0.95122	0	-0.333333	-0.959184	0	-0.714286	-0.5	0	0	0	-0.866667	-0.6	0.5	-0.9	0	-0.333333	0	-0.981818	-0.983333	0	-0.0909091	0	-0.818182	-0.5	-0.977273	-0.666667	0	0	-0.5	-0.866667	-0.8	0	0
1000	0	0	-0.972603	0.142857	0	0.333333	-0.677419	-0.333333	-0.92	-0.5	-0.955556	-0.8	0	0	0	0	-0.95122	0	-0.333333	-0.959184	0	-0.714286	-0.5	0	0	0	-0.866667	-0.6	0.5	-0.9	0	-0.333333	0	-0.982456	-0.983333	0	-0.0909091	0	-0.818182	-0.5	-0.977528	-0.666667	0	0	-0.5	-0.866667	-0.8	0	0
1010	0	0	-0.972603	0.142857	0	0.333333	-0.677419	-0.333333	-0.92	-0.5	-0.955556	-0.8	0	0	0	0	-0.95122	0	-0.333333	-0.959184	0	-0.714286	-0.5	0	0	0	-0.866667	-0.6	0.5	-0.9	0	-0.333333	0	-0.983607	-0.983333	0	-0.0909091	0	-0.818182	-0.714286	-0.977528	-0.666667	0	0	-0.5	-0.866667	-0.8	0	0
1020	0	0	-0.972973	0.142857	0	0.333333	-0.677419	-0.333333	-0.92	-0.5	-0.955556	-0.8	0	0	0	0	-0.95122	0	-0.666667	-0.959184	0	-0.714286	-0.5	0	0	0	-0.866667	-0.6	0.5	-0.9	0	-0.333333	0	-0.983607	-0.983333	0	-0.0909091	0	-0.818182	-0.777778	-0.977778	-0.666667	0	0	-0.5	-0.866667	-0.8	0	0
1030	0	0	-0.972973	0.142857	0	0.333333	-0.677419	-0.333333	-0.92	-0.5	-0.955556	-0.8	0	0	0	0	-0.95122	0	-0.714286	-0.959184	0	-0.714286	-0.5	0	0	0	-0.866667	-0.6	0.5	-0.9	0	-0.333333	0	-0.983607	-0.983333	0	-0.0909091	0	-0.818182	-0.882353	-0.978495	-0.666667	0	0	-0.5	-0.866667	-0.8	0	0
1040	0	0	-0.972973	0.142857	0	0.333333	-0.677419	-0.333333	-0.92	-0.5	-0.955556	-0.8	0	0	0	0	-0.95122	0	-0.714286	-0.959184	0	-0.714286	-0.5	0	0	0	-0.866667	-0.6	0.5	-0.9	0	-0.333333	0	-0.983607	-0.98374	0	-0.0909091	0	-0.818182	-0.913043	-0.978495	-0.666667	0	0	-0.5	-0.866667	-0.8	0	0
1050	0	0	-0.972973	0.142857	0	0.333333	-0.677419	-0.333333	-0.92	-0.5	-0.955556	-0.8	0	0	0	0	-0.95122	0	-0.714286	-0.959184	0	-0.714286	-0.5	0	0	0	-0.866667	-0.6	0.5	-0.9	0	-0.333333	0	-0.983607	-0.983871	0	-0.0909091	0	-0.818182	-0.928571	-0.978495	-0.666667	0	0	-0.5	-0.866667	-0.8	0	0
1060	0	0	-0.972973	0.142857	0	0.333333	-0.677419	-0.333333	-0.92	-0.5	-0.955556	-0.8	0	0	0	0	-0.95122	0	-0.714286	-0.959184	0	-0.714286	-0.5	0	0	0	-0.866667	-0.6	0.5	-0.9	0	-0.333333	0	-0.983607	-0.983871	0	-0.0909091	0	-0.818182	-0.928571	-0.957447	-0.666667	0	0	-0.5	-0.866667	-0.8	0	0
1070	0	0	-0.972973	0.142857	0	0.333333	-0.677419	-0.333333	-0.92	-0.5	-0.955556	-0.8	0	0	0	0	-0.95122	0	-0.714286	-0.960784	0	-0.714286	-0.5	0	0	0	-0.866667	-0.6	0.5	-0.9	0	-0.333333	0	-0.983607	-0.983871	0	-0.0909091	0	-0.818182	-0.928571	-0.957447	-0.666667	0	0	-0.5	-0.866667	-0.8	0	0
1080	0	0	-0.972973	0.142857	0	0.333333	-0.677419	-0.333333	-0.92	-0.5	-0.955556	-0.8	0	0	0	0	-0.95122	0	-0.714286	-0.960784	0	-0.714286	-0.5	0	0	0	-0.866667	-0.6	0.5	-0.9	0	-0.333333	0	-0.983607	-0.983871	0	-0.0909091	0	-0.818182	-0.928571	-0.957447	-0.666667	0	0	-0.5	-0.866667	-0.8	0	0
1090	0	0	-0.972973	0.142857	0	0.333333	-0.677419	-0.333333	-0.92	-0.5	-0.955556	-0.8	0	0	0	0	-0.95122	0	-0.714286	-0.962264	0	-0.714286	-0.5	0	0	0	-0.866667	-0.6	0.5	-0.9	0	-0.333333	0	-0.983607	-0.983871	0	-0.0909091	0	-0.818182	-0.928571	-0.957447	-0.666667	0	0	-0.5	-0.866667	-0.8	0	0
1100	0	0	-0.972973	0.142857	0	0.333333	-0.677419	-0.333333	-0.92	-0.5	-0.955556	-0.8	0	0	0	0	-0.95122	0	-0.714286	-0.962264	0	-0.714286	-0.5	0	0	0	-0.866667	-0.6	0.5	-0.9	0	-0.333333	0	-0.983607	-0.983871	0	-0.0909091	0	-0.818182	-0.928571	-0.957447	-0.666667	0	0	-0.5	-0.866667	-0.8	0	0
1110	0	0	-0.972973	0.142857	0	0.333333	-0.677419	-0.333333	-0.92	-0.5	-0.955556	-0.8	0	0	0	0	-0.95122	0	-0.714286	-0.962264	0	-0.714286	-0.5	0	0	0	-0.866667	-0.6	0.5	-0.9	0	-0.333333	0	-0.983607	-0.983871	0	-0.0909091	0	-0.818182	-0.928571	-0.957447	-0.666667	0	0	-0.5	-0.866667	-0.8	0	0
1120	0	0	-0.972973	0.142857	0	0.333333	-0.677419	-0.333333	-0.92	-0.5	-0.955556	-0.8	0	0	0	0	-0.95122	0	-0.714286	-0.962264	0	-0.714286	-0.5	0	0	0	-0.866667	-0.6	0.5	-0.9	0	-0.333333	0	-0.983607	-0.984375	0	-0.0909091	0	-0.818182	-0.928571	-0.957447	-0.666667	0	0	-0.5	-0.866667	-0.8	0	0
1130	0	0	-0.972973	0.142857	0	0.333333	-0.677419	-0.333333	-0.92	-0.5	-0.955556	-0.8	0	0.75	0	0	-0.95122	0	-0.714286	-0.962264	0	-0.714286	-0.5	0	0	0	-0.866667	-0.6	0.5	-0.9	0	-0.333333	0	-0.983871	-0.984615	0	-0.0909091	0	-0.818182	-0.928571	-0.957447	-0.666667	0	0	-0.5	-0.866667	-0.8	0	0
1140	0	0	-0.972973	-0.2	0	0.333333	-0.677419	-0.333333	-0.92	-0.5	-0.955556	-0.8	0	0.857143	0	0	-0.95122	0	-0.75	-0.962264	0	-0.714286	-0.5	0	0	0	-0.866667	-0.6	0.5	-0.9	0	-0.333333	0	-0.984252	-0.984615	0	-0.0909091	0	-0.818182	-0.928571	-0.957447	-0.666667	0	0	-0.5	-0.866667	-0.8	0	0
1150	0	0	-0.972973	-0.333333	0	0.333333	-0.677419	-0.333333	-0.92	-0.5	-0.955556	-0.8	0	0.866667	0	0	-0.95122	0	-0.75	-0.962264	0	-0.714286	-0.5	0	0	0	-0.866667	-0.6	0.5	-0.9	0	-0.333333	0	-0.984733	-0.985185	0	-0.0909091	0	-0.818182	-0.928571	-0.957447	-0.666667	0	0	-0.5	-0.866667	-0.8	-0.714286	0
1160	0	0	-0.972973	-0.384615	0	0.333333	-0.677419	-0.333333	-0.92	-0.5	-0.955556	-0.8	0	0.866667	0	0	-0.95122	0	-0.75	-0.962264	0	-0.714286	-0.5	0	0	0	-0.866667	-0.6	0.5	-0.9	0	-0.333333	0	-0.985816	-0.985185	0	-0.0909091	0	-0.818182	-0.928571	-0.957447	-0.666667	0	0	-0.5	-0.866667	-0.8	-0.714286	0
1170	0	0	-0.972973	-0.384615	0	0.333333	-0.677419	-0.333333	-0.92	-0.5	-0.955556	-0.8	0	0.866667	0	0	-0.955556	0	-0.75	-0.962264	0	-0.714286	-0.5	0	0	0	-0.866667	-0.6	0.5	-0.9	0	-0.333333	0	-0.986111	-0.985507	0	-0.0909091	0	-0.818182	-0.928571	-0.896907	-0.666667	0	0	-0.5	-0.866667	-0.8	-0.714286	0
1180	0	0	-0.974359	-0.384615	0	0.6	-0.677419	-0.333333	-0.92	-0.5	-0.955556	-0.8	0	0.875	0	0	-0.960784	0	-0.75	-0.963636	0	-0.714286	-0.5	0	0	0	-0.866667	-0.6	0.5	-0.9	0	-0.333333	0	-0.987013	-0.985507	0	-0.0909091	0	-0.818182	-0.928571	-0.821782	-0.666667	0	0	-0.5	-0.866667	-0.8	-0.714286	0
1190	0	0	-0.974359	-0.384615	0	0.6	-0.677419	-0.333333	-0.92	-0.5	-0.955556	-0.8	0	0.882353	0	0	-0.962264	0	-0.75	-0.964286	0	-0.714286	-0.5	0	0	0	-0.866667	-0.6	0.5	-0.9	0	-0.333333	0	-0.987013	-0.985507	0	-0.0909091	0	-0.833333	-0.928571	-0.833333	-0.666667	0	0	-0.5	-0.866667	-0.8	-0.714286	0
1200	0	0	-0.974359	-0.384615	0	0.6	-0.677419	-0.333333	-0.92	-0.5	-0.955556	-0.8	0	0.904762	0	0	-0.962264	0	-0.75	-0.964286	0	-0.714286	-0.5	0	0	0	-0.866667	-0.6	0.5	-0.9	0	-0.333333	0	-0.987013	-0.985507	0	-0.0909091	0	-0.833333	-0.928571	-0.843478	-0.666667	0	0	-0.5	-0.866667	-0.8	-0.714286	0
1210	0	0	-0.974359	-0.384615	0	0.6	-0.677419	-0.333333	-0.92	-0.5	-0.955556	-0.8	0	0.909091	0	0	-0.962264	0	-0.75	-0.964286	0	-0.714286	-0.5	0	0	0	-0.866667	-0.6	0.5	-0.9	0	-0.333333	0	-0.987013	-0.986207	0	-0.0909091	0	-0.833333	-0.928571	-0.843478	-0.666667	0	0	-0.5	-0.894737	-0.8	-0.714286	0
1220	0	0	-0.974359	-0.384615	0	0.6	-0.677419	-0.333333	-0.92	-0.5	-0.955556	-0.8	0	0.909091	0	0	-0.962264	0	-0.75	-0.964286	0	-0.714286	-0.5	0	0	0	-0.866667	-0.6	0.5	-0.9	0	-0.333333	0	-0.987013	-0.986207	0	-0.0909091	0	-0.846154	-0.928571	-0.847458	-0.666667	0	0	-0.5	-0.894737	-0.8	-0.714286	0
1230	0	0	-0.974359	-0.384615	0	0.6	-0.677419	-0.333333	-0.92	-0.5	-0.955556	-0.8	0	0.909091	0	0	-0.962264	0	-0.75	-0.964286	0	-0.714286	-0.5	0	0	0	-0.866667	-0.6	0.5	-0.9	0	-0.333333	0	-0.987013	-0.986207	0	-0.0909091	0	-0.875	-0.928571	-0.847458	-0.666667	0	0	-0.5	-0.925926	-0.8	-0.714286	0
1240	0	0	-0.974684	-0.384615	0	0.6	-0.6875	-0.333333	-0.92	-0.5	-0.955556	-0.8	0	0.909091	0	0	-0.965517	0	-0.75	-0.964286	0	-0.714286	-0.5	0	0	0	-0.87234	-0.6	0.5	-0.9	0	-0.333333	0	-0.987013	-0.986207	0	-0.0909091	0	-0.882353	-0.928571	-0.858268	-0.666667	0	0	-0.5	-0.925926	-0.8	-0.714286	0
1250	0	0	-0.974684	-0.384615	0	0.6	-0.714286	-0.333333	-0.92	-0.5	-0.955556	-0.8	0	0.909091	0	0	-0.967213	0	-0.75	-0.964286	0	-0.714286	-0.5	0	0	0	-0.87234	-0.6	0.733333	-0.9	0	-0.333333	0	-0.987013	-0.986486	0	-0.0909091	0	-0.882353	-0.928571	-0.858268	-0.666667	0	0	-0.5	-0.925926	-0.8	-0.714286	0
1260	0	0	-0.974684	-0.384615	0	0.6	-0.714286	-0.333333	-0.92	-0.5	-0.955556	-0.8	0	0.909091	0	0	-0.967213	0	-0.75	-0.964286	0	-0.714286	-0.5	0	0	0	-0.875	-0.6	0.809524	-0.9	0	-0.333333	0	-0.987013	-0.986667	0	-0.0909091	0	-0.882353	-0.928571	-0.858268	-0.666667	0	0	-0.5	-0.925926	-0.8	-0.846154	0
1270	0	0	-0.974684	-0.384615	0	0.6	-0.714286	-0.333333	-0.92	-0.5	-0.955556	-0.8	-0.142857	0.909091	0	0	-0.967213	0	-0.75	-0.964286	0	-0.714286	-0.5	0	0	0	-0.877551	-0.6	0.833333	-0.9	0	-0.333333	0	-0.987013	-0.986667	0	-0.0909091	0	-0.882353	-0.928571	-0.860465	-0.666667	0	0	-0.5	-0.933333	-0.8	-0.846154	0
1280	0	0	-0.974684	-0.384615	0	0.6	-0.714286	-0.333333	-0.92	-0.5	-0.955556	-0.8	-0.142857	0.909091	0	0	-0.967213	0	-0.75	-0.964286	0	-0.714286	-0.5	0	0	0	-0.877551	-0.6	0.851852	-0.9	0	-0.333333	0	-0.987013	-0.986667	0	-0.0909091	0	-0.882353	-0.928571	-0.867647	-0.666667	0	0	-0.5	-0.942857	-0.8	-0.846154	0
1290	0	0	-0.974684	-0.384615	0	0.6	-0.714286	-0.333333	-0.92	-0.5	-0.955556	-0.8	-0.142857	0.909091	0	0	-0.967213	0	-0.75	-0.964286	0	-0.714286	-0.5	0	0	0	-0.886792	-0.6	0.870968	-0.9	0	-0.333333	0	-0.987013	-0.986667	0	-0.0909091	0	-0.882353	-0.928571	-0.867647	-0.666667	0	0	-0.5	-0.942857	-0.8	-0.846154	0
1300	0	0	-0.97561	-0.384615	0	0.6	-0.714286	-0.333333	-0.92	-0.5	-0.955556	-0.8	-0.142857	0.909091	0	0	-0.967213	0	-0.75	-0.964286	0	-0.714286	-0.5	0	0	0	-0.886792	-0.6	0.870968	-0.9	0	-0.333333	0	-0.987013	-0.986755	0	-0.0909091	0	-0.882353	-0.928571	-0.873239	-0.666667	0	0	-0.5	-0.942857	-0.8	-0.846154	0
1310	0	0	-0.97561	-0.384615	0	0.6	-0.714286	-0.333333	-0.92	-0.5	-0.955556	-0.8	-0.6	0.909091	0	0	-0.967213	0	-0.75	-0.964286	0	-0.714286	-0.5	0	0	0	-0.886792	-0.6	0.870968	-0.9	0	-0.333333	0	-0.987013	-0.986755	0	-0.0909091	0	-0.882353	-0.928571	-0.873239	-0.666667	0	0	-0.5	-0.942857	-0.8	-0.857143	0
1320	0	0	-0.97561	-0.384615	0	0.6	-0.714286	-0.333333	-0.92	-0.5	-0.955556	-0.8	-0.666667	0.909091	0	0	-0.967213	0	-0.75	-0.964286	0	-0.714286	-0.5	0	0	0	-0.886792	-0.6	0.870968	-0.9	0	-0.333333	0	-0.987013	-0.986755	0	-0.0909091	0	-0.882353	-0.928571	-0.873239	-0.666667	0	0	-0.5	-0.942857	-0.8	-0.857143	0
1330	0	0	-0.97561	-0.384615	0	0.6	-0.714286	-0.333333	-0.92	-0.5	-0.955556	-0.8	-0.684211	0.909091	0	0	-0.967213	0	-0.75	-0.964286	0	-0.714286	-0.5	0	0	0	-0.818182	-0.6	0.870968	-0.9	0	-0.333333	0	-0.987013	-0.986755	0	-0.0909091	0	-0.882353	-0.933333	-0.883117	-0.666667	0	0	-0.5	-0.942857	-0.8	-0.857143	0
1340	0	0	-0.97561	-0.384615	0	0.6	-0.714286	-0.333333	-0.92	-0.5	-0.955556	-0.8	-0.727273	0.909091	0	0	-0.967213	0	0.0666667	-0.964286	0	-0.714286	-0.5	0	0	0	-0.639344	-0.6	0.870968	-0.9	0	-0.333333	0	-0.987013	-0.986755	0	-0.0909091	0	-0.882353	-0.933333	-0.884615	-0.666667	0	0	-0.5	-0.947368	-0.8	-0.882353	0
1350	0	0	-0.97561	-0.384615	0	0.6	-0.714286	-0.333333	-0.92	-0.5	-0.955556	-0.8	-0.727273	0.909091	0	0	-0.967213	0	0.0666667	-0.964286	0	-0.714286	-0.5	0	0	0	-0.587302	-0.6	0.870968	-0.9	0	-0.333333	0	-0.987013	-0.987013	0	-0.0909091	0	-0.882353	-0.933333	-0.884615	-0.666667	0	0	-0.5	-0.95	-0.8	-0.904762	0
1360	0	0	-0.97561	-0.384615	0	0.6	-0.714286	-0.333333	-0.92	-0.5	-0.955556	-0.8	-0.727273	0.909091	0	0	-0.967213	0	0	-0.964286	0	-0.714286	-0.5	0	0	0	-0.587302	-0.6	0.870968	-0.9	0	-0.333333	0	-0.987013	-0.987261	0	-0.0909091	0	-0.882353	-0.933333	-0.884615	-0.666667	0	0	-0.5	-0.954545	-0.8	-0.909091	0
1370	0	0	-0.97561	-0.384615	0	0.6	-0.714286	-0.333333	-0.92	-0.5	-0.955556	-0.8	-0.727273	0.909091	0	0	-0.967213	0	-0.0588235	-0.964912	0	-0.714286	-0.5	0	0	0	-0.587302	-0.6	0.870968	-0.9	0	-0.333333	0	-0.987013	-0.987261	0	-0.0909091	0	-0.882353	-0.933333	-0.886076	-0.666667	0	0	-0.5	-0.954545	-0.8	-0.909091	0
1380	0	0	-0.97561	-0.384615	0	0.6	-0.714286	-0.333333	-0.92	-0.5	-0.955556	-0.8	-0.727273	0.909091	0	0	-0.967742	0	-0.111111	-0.966667	0	-0.714286	-0.5	0	0	0	-0.587302	-0.6	0.870968	-0.9	0	-0.333333	0	-0.987013	-0.987261	0	-0.0909091	0	-0.882353	-0.933333	-0.886076	-0.666667	0	0	-0.5	-0.954545	-0.8	-0.913043	0
1390	0	0	-0.97561	-0.384615	0	0.6	-0.714286	-0.333333	-0.92	-0.5	-0.955556	-0.8	-0.727273	0.909091	0	0	-0.96875	0	-0.111111	-0.966667	0	-0.714286	-0.5	0	0	0	-0.587302	-0.6	0.870968	-0.9	0	-0.333333	0	-0.987179	-0.987261	0	-0.0909091	0	-0.882353	-0.933333	-0.886076	-0.666667	0	0	-0.5	-0.954545	-0.8	-0.923077	0
1400	0	0	-0.97561	-0.384615	0	0.6	-0.714286	-0.333333	-0.92	-0.5	-0.955556	-0.8	-0.727273	0.909091	0	0	-0.96875	0	-0.111111	-0.966667	0	-0.714286	-0.5	0	0	0	-0.587302	-0.6	0.870968	-0.9	0	-0.333333	0	-0.987179	-0.987261	0	-0.0909091	0	-0.882353	-0.933333	-0.886076	-0.666667	0	0	-0.5	-0.954545	-0.8	-0.933333	0
1410	0	0	-0.97561	-0.384615	0	0.6	-0.714286	-0.333333	-0.92	-0.5	-0.955556	-0.8	-0.727273	0.909091	0	-0.5	-0.96875	0	-0.111111	-0.966667	0	-0.714286	-0.5	0	0	0	-0.587302	-0.6	0.870968	-0.9	0	-0.333333	0	-0.987179	-0.987261	0	-0.0909091	0	-0.882353	-0.933333	-0.886076	-0.666667	0	0	-0.5	-0.957447	-0.8	-0.933333	0
1420	0	0	-0.97561	-0.384615	0	0.6	-0.714286	-0.333333	-0.92	-0.5	-0.955556	-0.8	-0.727273	0.909091	0	-0.5	-0.96875	0	-0.111111	-0.966667	0	-0.714286	-0.5	0	0	0	-0.587302	-0.6	0.870968	-0.9	0	-0.333333	0	-0.987421	-0.987261	0	-0.0909091	0	-0.882353	-0.933333	-0.886076	-0.666667	0	0	-0.5	-0.959184	-0.8	-0.933333	0
1430	0	0	-0.97561	-0.384615	0	0.6	-0.71831	-0.333333	-0.92	-0.5	-0.955556	-0.8	-0.727273	0.909091	0	-0.666667	-0.96875	0	-0.111111	-0.966667	0	-0.714286	-0.5	0	0	0	-0.587302	-0.6	0.870968	-0.92	0	-0.333333	0	-0.987578	-0.987261	0	-0.0909091	0	-0.777778	-0.933333	-0.8875	-0.666667	0	0	-0.5	-0.961538	-0.8	-0.933333	0
1440	0	0	-0.97561	-0.384615	0	0.6	-0.71831	-0.333333	-0.92	-0.5	-0.955556	-0.8	-0.727273	0.909091	0	-0.666667	-0.969697	0	-0.111111	-0.966667	0	-0.714286	-0.5	0	0	0	-0.587302	-0.6	0.870968	-0.928571	0	-0.333333	0	-0.987952	-0.987261	0	-0.0909091	0	-0.28	-0.933333	-0.893491	-0.666667	0	0	-0.5	-0.961538	-0.8	-0.939394	0
1450	0	0	-0.97561	-0.384615	0	0.6	-0.71831	-0.333333	-0.92	-0.5	-0.955556	-0.8	-0.727273	0.909091	0	-0.666667	-0.969697	0	-0.111111	-0.966667	0	-0.714286	-0.5	0	0	0	-0.587302	-0.6	0.870968	-0.931034	0	-0.333333	0	-0.987952	-0.987261	0	-0.0909091	0	-0.142857	-0.933333	-0.893491	-0.666667	0	0	-0.5	-0.961538	-0.8	-0.939394	0
1460	0	0	-0.97561	-0.384615	0	0.6	-0.694444	-0.333333	-0.92	-0.5	-0.955556	-0.8	-0.727273	0.909091	0	-0.714286	-0.969697	0	-0.111111	-0.966667	0	-0.714286	-0.5	0	0	0	-0.587302	-0.6	0.894737	-0.9375	0	-0.333333	0	-0.987952	-0.987261	0	-0.0909091	0	-0.142857	-0.933333	-0.893491	-0.666667	0	0	-0.5	-0.966667	-0.8	-0.944444	-0.6
1470	0	0	-0.97561	-0.384615	0	0.6	-0.626667	-0.333333	-0.92	-0.5	-0.955556	-0.8	-0.727273	0.909091	0	-0.714286	-0.969697	0	-0.111111	-0.966667	0	-0.714286	-0.5	0	0	0	-0.587302	-0.6	0.906977	-0.9375	0	-0.333333	0	-0.987952	-0.987261	0	-0.0909091	0	-0.142857	-0.933333	-0.893491	-0.666667	0	0	-0.5	-0.967742	-0.8	-0.945946	-0.666667
1480	0	0	-0.97561	-0.384615	0	0.6	-0.626667	-0.333333	-0.92	-0.5	-0.955556	-0.8	-0.727273	0.909091	0	-0.8	-0.969697	0	-0.111111	-0.967213	0	-0.714286	-0.5	0	0	0	-0.587302	-0.6	0.913043	-0.9375	0	-0.333333	0	-0.987952	-0.987261	0	-0.0909091	0	-0.142857	-0.933333	-0.895954	-0.666667	0	0	-0.5	-0.967742	-0.8	-0.945946	-0.666667
1490	0	0	-0.97561	-0.384615	0	0.6	-0.636364	-0.333333	-0.92	-0.5	-0.955556	-0.8	-0.727273	0.909091	0	-0.888889	-0.969697	0	-0.111111	-0.967213	0	-0.714286	-0.5	0	0	0	-0.587302	-0.6	0.914894	-0.939394	0	-0.333333	0	-0.987952	-0.987261	0	-0.0909091	0	-0.142857	-0.933333	-0.902174	-0.666667	0	0	-0.5	-0.967742	-0.8	-0.945946	-0.666667
1500	0	0	-0.975904	-0.384615	0	0.6	-0.641026	-0.333333	-0.92	-0.5	-0.955556	-0.8	-0.727273	0.909091	0	-0.888889	-0.969697	0	-0.111111	-0.967742	0	-0.714286	-0.5	0	0	0	-0.587302	-0.6	0.923077	-0.939394	0	-0.333333	0	-0.987952	-0.987261	0	-0.0909091	0	-0.142857	-0.933333	-0.902174	-0.666667	0	0	-0.5	-0.970588	-0.8	-0.945946	-0.666667
1510	0	0	-0.975904	-0.384615	0	0.6	-0.64557	-0.8	-0.92	-0.5	-0.955556	-0.8	-0.727273	0.909091	0	-0.888889	-0.969697	0	-0.111111	-0.967742	0	-0.714286	-0.5	0	0	0	-0.6	-0.6	0.928571	-0.939394	0	-0.333333	0	-0.987952	-0.987261	0	-0.0909091	0	-0.142857	-0.933333	-0.902174	-0.666667	0	0	-0.5	-0.971014	-0.8	-0.945946	-0.666667
1520	0	0	-0.97619	-0.384615	0	0.6	-0.658537	-0.8	-0.92	-0.5	-0.955556	-0.8	-0.727273	0.909091	0	-0.888889	-0.969697	0	-0.157895	-0.967742	0	-0.714286	-0.5	0	0	0	-0.606061	-0.6	0.928571	-0.939394	0	-0.333333	0	-0.987952	-0.987342	0	-0.0909091	0	-0.142857	-0.933333	-0.910891	-0.666667	0	0	-0.5	-0.974359	-0.8	-0.945946	-0.666667
1530	0	0	-0.976471	-0.384615	0	0.6	-0.658537	-0.818182	-0.92	-0.5	-0.955556	-0.8	-0.727273	0.909091	0	-0.888889	-0.969697	0	-0.157895	-0.967742	0	-0.714286	-0.5	0	0	0	-0.606061	-0.6	0.928571	-0.939394	-0.333333	-0.333333	0	-0.988024	-0.98773	0	-0.0909091	0	-0.142857	-0.933333	-0.910891	-0.666667	0	0	-0.5	-0.97561	-0.8	-0.945946	-0.666667
1540	0	0	-0.976471	-0.384615	0	0.6	-0.658537	-0.818182	-0.92	-0.5	-0.955556	-0.8	-0.727273	0.909091	0	-0.916667	-0.969697	0	-0.157895	-0.967742	0	-0.714286	-0.5	0	0	0	-0.606061	-0.6	0.928571	-0.939394	-0.666667	-0.333333	0	-0.988304	-0.98773	0	-0.0909091	0	-0.142857	-0.933333	-0.910891	-0.666667	0	0	-0.5	-0.97561	-0.8	-0.945946	-0.666667
1550	0	0	-0.976471	-0.384615	0	0.6	-0.658537	-0.818182	-0.92	-0.5	-0.955556	-0.8	-0.727273	0.909091	0	-0.935484	-0.969697	0	-0.2	-0.967742	0	-0.714286	-0.5	0	0	0	-0.606061	-0.6	0.928571	-0.939394	-0.777778	-0.333333	0	-0.988304	-0.987805	0	-0.0909091	0	-0.142857	-0.935484	-0.910891	-0.666667	0	0	-0.5	-0.97561	-0.8	-0.945946	-0.666667
1560	0	0	-0.976471	-0.384615	0	0.6	-0.658537	-0.818182	-0.92	-0.5	-0.955556	-0.8	-0.727273	0.909091	0	-0.9375	-0.969697	0	-0.272727	-0.969231	0	-0.714286	-0.5	0	0	0	-0.606061	-0.6	0.928571	-0.939394	-0.846154	-0.333333	0	-0.988304	-0.987952	0	-0.0909091	0	-0.142857	-0.935484	-0.910891	-0.666667	0	0	-0.5	-0.97561	-0.8	-0.945946	-0.666667
1570	0	0	-0.976471	-0.384615	-0.6	0.6	-0.658537	-0.818182	-0.92	-0.5	-0.955556	-0.8	-0.727273	0.909091	0	-0.9375	-0.969697	0	-0.272727	-0.969231	0	-0.714286	-0.5	0	0	0	-0.617647	-0.6	0.928571	-0.939394	-0.888889	-0.333333	0	-0.988304	-0.987952	0	-0.0909091	0	-0.142857	-0.935484	-0.915888	-0.666667	0	0	-0.5	-0.97561	-0.8	-0.945946	-0.666667
1580	0	0	-0.976471	-0.384615	-0.714286	0.6	-0.658537	-0.833333	-0.92	-0.5	-0.955556	-0.8	-0.727273	0.909091	0	-0.9375	-0.969697	0	-0.333333	-0.969231	0	-0.714286	-0.5	0	0	0	-0.617647	-0.6	0.928571	-0.939394	-0.894737	-0.333333	0	-0.988304	-0.987952	0	-0.0909091	0	-0.142857	-0.935484	-0.915888	-0.666667	0	0	-0.5	-0.97561	-0.8	-0.945946	-0.666667
1590	0	0	-0.976471	-0.384615	-0.75	0.6	-0.658537	-0.833333	-0.92	-0.5	-0.955556	-0.8	-0.769231	0.909091	0	-0.9375	-0.969697	0	-0.333333	-0.969231	0	-0.714286	-0.5	0	0	0	-0.617647	-0.6	0.928571	-0.939394	-0.909091	-0.333333	0	-0.988304	-0.987952	0	-0.0909091	0	-0.142857	-0.935484	-0.915888	-0.666667	0	0	-0.5	-0.97561	-0.8	-0.945946	-0.666667
1600	0	0	-0.976471	-0.384615	-0.8	0.6	-0.658537	-0.833333	-0.92	-0.5	-0.955556	-0.8	-0.785714	0.909091	0	-0.9375	-0.969697	0	-0.333333	-0.969231	0	-0.714286	-0.5	0	0	0	-0.617647	-0.6	0.928571	-0.939394	-0.909091	-0.333333	0	-0.988304	-0.987952	0	-0.0909091	0	-0.142857	-0.935484	-0.920705	-0.666667	0	0	-0.5	-0.97561	-0.8	-0.945946	-0.666667
1610	0	0	-0.976471	-0.384615	-0.818182	0.6	-0.658537	-0.833333	-0.92	-0.5	-0.955556	-0.846154	-0.793103	0.909091	0	-0.9375	-0.969697	0	-0.36	-0.969231	0	-0.714286	-0.5	0	0	0	-0.617647	-0.6	0.928571	-0.939394	-0.923077	-0.333333	0	-0.988304	-0.987952	0	-0.230769	0	-0.142857	-0.935484	-0.923404	-0.666667	0	0	-0.5	-0.97561	-0.8	-0.95	-0.666667
1620	0	0	-0.976471	-0.384615	-0.846154	0.6	-0.658537	-0.833333	-0.92	-0.5	-0.955556	-0.846154	-0.793103	0.909091	0	-0.9375	-0.969697	0	-0.36	-0.969231	0	-0.714286	-0.5	0	0	0	-0.617647	-0.6	0.928571	-0.939394	-0.923077	-0.333333	0	-0.988304	-0.988095	0	-0.230769	0	-0.142857	-0.935484	-0.927419	-0.666667	0	0	-0.5	-0.97561	-0.8	-0.953488	-0.666667
1630	0	0	-0.976471	-0.384615	-0.857143	0.6	-0.658537	-0.833333	-0.92	-0.5	-0.955556	-0.866667	-0.793103	0.909091	0	-0.9375	-0.969697	0	-0.36	-0.969231	0	-0.714286	-0.5	0	0	0	-0.617647	-0.6	0.928571	-0.939394	-0.925926	-0.333333	0	-0.988304	-0.988439	0	-0.230769	0	-0.142857	-0.935484	-0.912698	-0.666667	0	0	-0.5	-0.97561	-0.8	-0.953488	-0.666667
1640	0	0	-0.976471	-0.384615	-0.888889	0.6	-0.658537	-0.875	-0.92	-0.5	-0.955556	-0.882353	-0.793103	0.909091	0	-0.9375	-0.969697	0	-0.36	-0.969231	0	-0.714286	-0.5	0	0	0	-0.617647	-0.6	0.928571	-0.939394	-0.928571	-0.333333	0	-0.988304	-0.988439	0	-0.230769	0	-0.142857	-0.935484	-0.913725	-0.666667	0	0	-0.5	-0.97561	-0.8	-0.953488	-0.666667
1650	0	0	-0.976471	-0.384615	-0.894737	0.6	-0.658537	-0.875	-0.92	-0.5	-0.955556	-0.882353	-0.793103	0.909091	0	-0.941176	-0.969697	0	-0.36	-0.969231	0	-0.714286	-0.5	0	0	0	-0.617647	-0.6	0.928571	-0.939394	-0.935484	-0.333333	0	-0.988304	-0.988439	0	-0.230769	0	-0.142857	-0.935484	-0.914062	-0.666667	0	0	-0.5	-0.97561	-0.8	-0.953488	-0.666667
1660	0	0	-0.976471	-0.384615	-0.904762	0.6	-0.658537	-0.875	-0.92	-0.5	-0.955556	-0.9	-0.793103	0.909091	0	-0.942857	-0.969697	0	-0.36	-0.969231	0	-0.714286	-0.5	0	0	0	-0.617647	-0.6	0.928571	-0.939394	-0.935484	-0.333333	0	-0.988304	-0.988701	0	-0.230769	0	-0.142857	-0.935484	-0.914729	-0.666667	0	0	-0.5	-0.97561	-0.8	-0.959184	-0.666667
1670	0	0	-0.976471	-0.384615	-0.916667	0.6	-0.658537	-0.875	-0.92	-0.5	-0.955556	-0.9	-0.793103	0.909091	0	-0.942857	-0.969697	0	-0.36	-0.970588	0	-0.714286	-0.5	0	0	0	-0.617647	-0.6	0.928571	-0.939394	-0.935484	-0.333333	0	-0.988304	-0.988764	0	-0.230769	0	-0.142857	-0.935484	-0.916031	-0.666667	0	0	-0.5	-0.97561	-0.8	-0.961538	-0.666667
1680	0	0	-0.977273	-0.384615	-0.9375	0.6	-0.658537	-0.875	-0.92	-0.5	-0.955556	-0.9	-0.793103	0.909091	0	-0.942857	-0.969697	0	-0.36	-0.970588	0	-0.714286	-0.5	0	0	0	-0.617647	-0.6	0.928571	-0.939394	-0.935484	-0.333333	0	-0.988304	-0.988827	0	-0.230769	0	-0.142857	-0.935484	-0.916031	-0.666667	0	0	-0.5	-0.97561	-0.8	-0.961538	-0.666667
1690	0	0	-0.977273	-0.384615	-0.945946	0.6	-0.658537	-0.875	-0.92	-0.5	-0.955556	-0.9	-0.793103	0.909091	0	-0.942857	-0.969697	0	-0.36	-0.970588	0	-0.714286	-0.5	0	0	0	-0.6	-0.6	0.928571	-0.939394	-0.935484	-0.333333	0	-0.988304	-0.988827	0	-0.230769	0	-0.142857	-0.935484	-0.916031	-0.666667	0	0	-0.5	-0.97561	-0.8	-0.961538	-0.666667
1700	0	0	-0.977528	-0.384615	-0.953488	0.6	-0.658537	-0.875	-0.92	-0.5	-0.955556	-0.9	-0.793103	0.909091	0	-0.942857	-0.969697	0	-0.36	-0.970588	0	-0.714286	-0.5	0	0	0	-0.626667	-0.6	0.894737	-0.939394	-0.935484	-0.333333	0	-0.988304	-0.988827	0	-0.230769	0	-0.142857	-0.935484	-0.919118	-0.666667	0	0	-0.5	-0.97561	-0.8	-0.961538	-0.666667
1710	0	0	-0.977528	-0.384615	-0.957447	0.6	-0.658537	-0.875	-0.92	-0.5	-0.955556	-0.9	-0.793103	0.909091	0	-0.947368	-0.969697	0	-0.407407	-0.970588	0	-0.714286	-0.5	0	0	0	-0.636364	-0.6	0.61194	-0.939394	-0.935484	-0.333333	0	-0.988304	-0.988827	0	-0.230769	0	-0.272727	-0.935484	-0.921708	-0.666667	0	0	-0.5	-0.97561	-0.8	-0.961538	-0.666667
1720	0	0	-0.977528	-0.384615	-0.960784	0.6	-0.658537	-0.875	-0.92	-0.5	-0.955556	-0.9	-0.793103	0.909091	0	-0.947368	-0.969697	0	-0.407407	-0.970588	0	-0.714286	-0.5	0	0	0	-0.636364	-0.6	0.44	-0.939394	-0.935484	-0.333333	0	-0.988304	-0.988827	0	-0.230769	0	-0.272727	-0.935484	-0.923077	-0.666667	0	0	-0.5	-0.97561	-0.8	-0.961538	-0.666667
1730	0	0	-0.979167	-0.384615	-0.960784	0.6	-0.658537	-0.875	-0.92	-0.5	-0.955556	-0.9	-0.793103	0.909091	0	-0.947368	-0.969697	0	-0.407407	-0.970588	0	-0.714286	-0.5	0	0	0	-0.641026	-0.6	0.301205	-0.939394	-0.935484	-0.333333	0	-0.988304	-0.988889	0	-0.230769	0	-0.294118	-0.935484	-0.923077	-0.666667	0	0	-0.5	-0.97561	-0.8	-0.961538	-0.666667
1740	0	0	-0.979167	-0.384615	-0.962963	0.6	-0.658537	-0.875	-0.92	-0.5	-0.955556	-0.9	-0.793103	0.909091	0	-0.947368	-0.969697	0	-0.407407	-0.970588	0	-0.714286	-0.5	0	0	0	-0.641026	-0.6	0.16129	-0.939394	-0.935484	-0.333333	0	-0.988304	-0.98895	0	-0.230769	0	-0.351351	-0.935484	-0.923077	-0.666667	0	0	-0.5	-0.97561	-0.8	-0.961538	-0.666667
1750	0	0	-0.979167	-0.384615	-0.966667	0.6	-0.658537	-0.875	-0.92	-0.5	-0.955556	-0.9	-0.793103	0.909091	0	-0.947368	-0.969697	0	-0.407407	-0.970588	0	-0.714286	-0.5	0	0	0	-0.641026	-0.6	0.148936	-0.939394	-0.935484	-0.333333	0	-0.988304	-0.98895	0	-0.230769	-0.333333	-0.351351	-0.935484	-0.923345	-0.666667	0	0	-0.5	-0.97561	-0.8	-0.961538	-0.666667
1760	0	0	-0.979167	-0.384615	-0.967742	0.6	-0.658537	-0.875	-0.92	-0.5	-0.955556	-0.9	-0.793103	0.909091	0	-0.947368	-0.969697	0	-0.407407	-0.970588	0	-0.714286	-0.5	0	0	0	-0.674419	-0.6	0.148936	-0.939394	-0.935484	-0.333333	0	-0.988304	-0.989011	0	-0.230769	-0.333333	-0.52	-0.935484	-0.923345	-0.666667	0	0	-0.5	-0.97561	-0.8	-0.961538	-0.666667
1770	0	0	-0.979167	-0.384615	-0.967742	0.6	-0.658537	-0.875	-0.92	-0.5	-0.955556	-0.9	-0.793103	0.909091	0	-0.947368	-0.969697	0	-0.407407	-0.970588	0	-0.714286	-0.5	0	0	0	-0.674419	-0.6	0.148936	-0.939394	-0.935484	-0.333333	0	-0.988304	-0.989011	0	-0.230769	-0.333333	-0.571429	-0.935484	-0.923345	-0.666667	0	0	-0.5	-0.97561	-0.8	-0.961538	-0.666667
1780	0	0	-0.979167	-0.384615	-0.967742	0.6	-0.658537	-0.875	-0.92	-0.5	-0.955556	-0.9	-0.793103	0.909091	0	-0.947368	-0.969697	0	-0.407407	-0.970588	0	-0.714286	-0.5	0	0	0	-0.674419	-0.6	0.148936	-0.939394	-0.935484	-0.333333	0	-0.988304	-0.989011	0	-0.230769	-0.333333	-0.625	-0.935484	-0.92517	-0.666667	0	0	-0.5	-0.97561	-0.8	-0.961538	-0.666667
1790	0	0	-0.979167	-0.384615	-0.967742	0.6	-0.681818	-0.875	-0.92	-0.5	-0.955556	-0.9	-0.793103	0.909091	0	-0.947368	-0.969697	0	-0.407407	-0.970588	0	-0.714286	-0.5	0	0	0	-0.674419	-0.6	0.166667	-0.939394	-0.935484	-0.333333	0	-0.988304	-0.989011	0	-0.230769	-0.333333	-0.657143	-0.935484	-0.926421	-0.666667	0	0	-0.5	-0.97561	-0.8	-0.962963	-0.666667
1800	0	0	-0.979167	-0.384615	-0.967742	0.6	-0.695652	-0.882353	-0.92	-0.5	-0.955556	-0.9	-0.793103	0.909091	0	-0.947368	-0.969697	0	-0.407407	-0.970588	0	-0.714286	-0.5	0	0	0	-0.674419	-0.6	0.175258	-0.942857	-0.935484	-0.333333	0	-0.988304	-0.989011	0	-0.230769	-0.333333	-0.675676	-0.935484	-0.927152	-0.666667	0	0	-0.5	-0.97561	-0.8	-0.965517	-0.666667
[truncated: 335 more columns]

## Sheet: Figure7_Volume Data
	Short Description		Supplemental raw data for Figure 7: FlyPAD feeding and volume quantification.
	Clariostar Plus-based volume quantification from the choice assay
	Fluorescence used in alternative meals in each assay
	REPLICA1	Blood contains Fluorescence in this choice assay (11 July 2024)
							BB- Bovine blood
							r- Correlation Coefficient
		Raw Fluoresence Data ( Fluorescence wavelength: 485-15/520-20)
		Standard Curve			Bovine Blood Samples								Standard Curve
		BB	BB	BB	BB	BB	BB	BB	BB	BB			BB
	A	154899	169686	163982	3750	2222	2692	1790	2297	2959		10	162856
	B	53498	92919	92598	2991	4127	2383	5007	3113	3126		5	79671.7
	C	53002	53022	52226	3355	2244	191	372	165	423		2.5	52750
	D	31646	31709	32211	2792	2099	393	553	249	369		1.25	31855.3
	E	16348	17181	17303	1806	3269	453	430	708	413		0.625	16944
	F	9919	9319	10240	2695	3055	285	2320	647	706		0.3125	9826
	G	5644	5928	5915	3674	2387	2668	3114	2123	1834		0.15625	5829
	H	2414	2485	2388	3029	2398	3297	1912	2787	2576		0	2429
												r	0.99663
												slope	15633.8
					Bovine Blood Samples
					BB	BB	BB	BB	BB	BB
					0.239866	0.142128	0.172191	0.114496	0.146926	0.18927
					0.191317	0.26398	0.152427	0.320268	0.19912	0.199952
					0.2146	0.143536	0.0122171	0.0237947	0.0105541	0.0270568
					0.178588	0.134261	0.0251379	0.0353722	0.0159271	0.0236028
					0.115519	0.209099	0.0289758	0.0275046	0.0452866	0.0264172
					0.172383	0.19541	0.0182298	0.148397	0.0413848	0.0451587
					0.235004	0.152682	0.170656	0.199184	0.135796	0.11731
					0.193747	0.153386	0.21089	0.122299	0.178268	0.164772
	REPLICA2	SkitoSnack2.0 contains Fluorescence in this choice assay (11 July 2024)
							SS- Skitosnack2.0
							r- Correlation Coefficient
		Raw Fluoresence Data (Fluorescence wavelength: 485-15/520-20)
		Standard Curve			SkitoSnack2.0 Samples								Standard Curve
		SS	SS	SS	SS	SS	SS	SS	SS	SS			BB
	A	138103	140931	141298	3444	2966	3098	3451	11589	1775		10	140111
	B	98813	101516	102712	3321	2153	3164	1328	6861	3850		5	101014
	C	54539	50418	47932	1837	953	614	536	6172	207		2.5	50963
	D	21283	22561	21167	4721	961	934	700	3266	8365		1.25	21670.3
	E	13757	14291	13969	478	294	613	854	3400	5472		0.625	14005.7
	F	6530	6601	6875	1914	7156	740	417	7484	9647		0.3125	6668.67
	G	4686	4697	3692	5886	3615	6641	5052	18288	16538		0.15625	4358.33
	H	2194	2263	2290	11759	3207	13809	9920	2657	586		0	2249
												r	0.979698
												slope	14580.3
					SkitoSnack2.0 Samples
					SS	SS	SS	SS	SS	SS
					0.236209	0.203425	0.212479	0.236689	0.79484	0.12174
					0.227773	0.147665	0.217005	0.0910819	0.470567	0.264055
					0.125992	0.0653622	0.0421117	0.036762	0.423311	0.0141973
					0.323793	0.0659109	0.0640591	0.04801	0.224001	0.57372
					0.032784	0.0201642	0.0420431	0.0585722	0.233192	0.375301
					0.131273	0.4908	0.0507535	0.0286003	0.513296	0.661647
					0.403696	0.247938	0.455478	0.346495	1.2543	1.13427
					0.8065	0.219955	0.947101	0.680371	0.182232	0.0401913
	REPLICA3	Blood contains Fluorescence in this choice assay (12 July 2024)
							BB- Bovine blood
							r- Correlation Coefficient
		Raw Fluoresence Data (Fluorescence wavelength: 485-15/520-20)
		Standard Curve			Bovine Blood Samples								Standard Curve
		BB	BB	BB	BB	BB	BB	BB	BB	BB			BB
	A	153393	148891	140739	3460	2712	3182	2942	2256	2067		10	147674
	B	45844	62888	59739	3474	3227	2029	3081	1785	2246		5	56157
	C	34296	38275	37348	2195	2151	1969	2838	2433	2444		2.5	36639.7
	D	21883	23758	23200	3138	2489	2180	1752	2573	2536		1.25	22947
	E	11743	13800	14330	2481	4529	2910	1941	2669	2363		0.625	13291
	F	7855	7854	8242	3003	3003	3396	2850	2816	2391		0.3125	7983.67
	G	5352	5382	5493	3235	1841	2605	2411	2406	2770		0.15625	5409
	H	2416	2447	2581	1639	2509	1888	2890	2555	2048		0	2481.33
												r	0.990705
												slope	13836.7
					Bovine Blood Samples
					BB	BB	BB	BB	BB	BB
					0.250059	0.196	0.229968	0.212623	0.163044	0.149385
					0.251071	0.23322	0.146639	0.222668	0.129005	0.162322
					0.158636	0.155456	0.142303	0.205106	0.175836	0.176631
					0.226788	0.179884	0.157552	0.12662	0.185954	0.18328
					0.179305	0.327317	0.21031	0.140279	0.192893	0.170777
					0.217031	0.217031	0.245434	0.205974	0.203516	0.172801
					0.233798	0.133052	0.188267	0.174246	0.173885	0.200192
					0.118453	0.181329	0.136449	0.208865	0.184654	0.148012
	REPLICA4	SkitoSnack2.0 contains Fluorescence in this choice assay (12 July 2024)
							SS- Skitosnack2.0
							r- Correlation Coefficient
		Raw Fluoresence Data (Fluorescence wavelength: 485-15/520-20)
		Standard Curve	SkitoSnack2.0 Samples										Standard Curve
		SS	SS	SS	SS	SS	SS	SS					SS
	A	127953	18932	8231	2875	2858	1925	2818				10	127953
	B	67188	1896	2289	2821	2698	1796	8422				5	67188
	C	38800	2451	9571	3358	8224	14443	2680				2.5	38800
	D	19665	12570	13541	3835	9144	8517	2505				1.25	19665
	E	11076	3721	3305	7568	48719	2488	12418				0.625	11076
	F	6801	2210	2696	2000	2288	15443	18648				0.3125	6801
	G	4722	6222	3236	2808	1682	15804	26019				0.15625	4722
	H	1821	6045	4601	24835	3989	2776	2396				0	1821
												r	0.9992
												slope	12570.3
			SkitoSnack2.0 Samples
			SS	SS	SS	SS	SS	SS
			1.50609	0.654799	0.228714	0.227362	0.153139	0.22418
			0.150832	0.182096	0.224418	0.214633	0.142877	0.669994
			0.194984	0.7614	0.267138	0.654242	1.14898	0.213202
			0.999979	1.07722	0.305085	0.727431	0.677551	0.19928
			0.296016	0.262922	0.602056	3.87573	0.197927	0.987887
			0.175812	0.214474	0.159106	0.182017	1.22853	1.4835
			0.494978	0.257433	0.223384	0.133808	1.25725	2.06988
			0.480897	0.366022	1.97569	0.317336	0.220839	0.190609
	REPLICA5	Blood contains Fluorescence in this choice assay (16 July 2024)
							BB- Bovine blood
							r- Correlation Coefficient
		Raw Fluoresence Data (Fluorescence wavelength: 485-15/520-20)
		Standard Curve			Bovine Blood Samples								Standard Curve
		BB	BB	BB	BB	BB	BB	BB	BB	BB			BB
	A	162486	167222	164172	2974	2703	2371	2917	2557	2345		10	164627
	B	80987	76889	81257	3135	3057	2540	2099	3096	2346		5	79711
	C	49891	53435	51407	2987	3134	3134	2131	2494	2456		2.5	51577.7
	D	22912	23608	24926	2580	2024	2892	3105	3946	418		1.25	23815.3
	E	12028	14825	14395	3124	2788	2646	3629	3119	3094		0.625	13749.3
	F	9859	10575	10578	4307	3223	2307	2166	2941	2647		0.3125	10337.3
	G	5224	5679	5504	3160	3992	3119	2338	293	1706		0.15625	5469
	H	3142	3231	3242	1759	2635	2532	1460	2113	2204		0	3205
												r	0.998172
												slope	15955
					Bovine Blood Samples
					BB	BB	BB	BB	BB	BB
					0.186399	0.169414	0.148605	0.182827	0.160263	0.146976
					0.19649	0.191601	0.159198	0.131558	0.194046	0.147039
					0.187214	0.196427	0.196427	0.133563	0.156315	0.153933
					0.161705	0.126857	0.18126	0.19461	0.247321	0.0261987
					0.195801	0.174741	0.165841	0.227452	0.195487	0.19392
					0.269947	0.202006	0.144594	0.135757	0.184331	0.165904
					0.198057	0.250204	0.195487	0.146537	0.0183642	0.106926
					0.110248	0.165152	0.158696	0.0915074	0.132435	0.138139
	REPLICA6	SkitoSnack2.0 contains Fluorescence in this choice assay (16 July 2024)
							SS- Skitosnack2.0
							r- Correlation Coefficient
		Raw Fluoresence Data (Fluorescence wavelength: 485-15/520-20)
		Standard Curve			SkitoSnack2.0 Samples								Standard Curve
		SS	SS	SS	SS	SS	SS	SS	SS	SS			SS
	A	133402	126271	150307	4920	25820	8272	5212	2079	1404		10	136660
	B	82550	83897	66067	6565	29710	355	19773	3161	6991		5	77504.7
	C	44573	37789	43838	2333	25564	7863	3207	5137	3611		2.5	42066.7
	D	27105	26184	28203	2461	15676	35342	9153	318	2069		1.25	27164
	E	15491	15267	15360	3251	2007	11781	2991	1438	2992		0.625	15372.7
	F	9000	9170	9147	2491	2702	9978	9594	3341	17614		0.3125	9105.67
	G	4862	5116	4980	12887	3514	1515	42090	3136	3054		0.15625	4986
	H	2067	2155	2264	16635	1673	11778	2022	9799	15594		0	2162
												r	0.997225
												slope	13377.3
					SkitoSnack2.0 Samples
					SS	SS	SS	SS	SS	SS
					0.367787	1.93014	0.618361	0.389615	0.155413	0.104954
					0.490757	2.22093	0.0265375	1.4781	0.236296	0.522602
					0.1744	1.911	0.587787	0.239735	0.384009	0.269935
					0.183968	1.17184	2.64194	0.684219	0.0237716	0.154665
					0.243024	0.15003	0.880671	0.223588	0.107496	0.223663
					0.186211	0.201984	0.745891	0.717185	0.249751	1.31671
					0.963349	0.262684	0.113252	3.14638	0.234427	0.228297
					1.24352	0.125063	0.880447	0.151152	0.73251	1.16571
	REPLICA7	Blood contains Fluorescence in this choice assay (17 July 2024)
							BB- Bovine blood
							r- Correlation Coefficient
		Raw Fluoresence Data (Fluorescence wavelength: 485-15/520-20)
		Standard Curve			Bovine Blood Samples								Standard Curve
		BB	BB	BB	BB	BB	BB	BB	BB	BB			BB
	A	120235	105544	121769	2756	2380	2116	2301	2073	2920		10	115849
	B	64742	61671	63590	2935	1558	2074	1563	1611	191		5	63334.3
	C	29613	34380	37532	1611	2606	2642	1931	1735	2643		2.5	33841.7
	D	28892	23282	23942	2486	2758	2190	3027	1384	2728		1.25	25372
	E	13358	12819	13117	1871	4706	1696	2898	2383	2164		0.625	13098
	F	8420	9752	7344	2916	2011	1914	2137	1070	134		0.3125	8505.33
	G	6516	6400	6042	2569	2549	2516	2810	1945	2205		0.15625	6319.33
	H	1952	1924	1872	2593	1902	2351	2333	2278	3688		0	1916
												r	0.997414
												slope	11152.5
					Bovine Blood Samples
					BB	BB	BB	BB	BB	BB
					0.247119	0.213405	0.189733	0.206321	0.185877	0.261824
					0.263169	0.139699	0.185967	0.140148	0.144452	0.0171262
					0.144452	0.233669	0.236897	0.173145	0.15557	0.236987
					0.222909	0.247298	0.196368	0.271418	0.124098	0.244608
					0.167765	0.421967	0.152073	0.259852	0.213674	0.194037
					0.261466	0.180318	0.17162	0.191616	0.0959424	0.0120152
					0.230352	0.228558	0.225599	0.251961	0.1744	0.197713
					0.232504	0.170544	0.210804	0.20919	0.204259	0.330688
	REPLICA8	SkitoSnack2.0 contains Fluorescence in this choice assay (17 July 2024)
							SS- Skitosnack2.0
							r- Correlation Coefficient
		Raw Fluoresence Data (Fluorescence wavelength: 485-15/520-20)
		Standard Curve			SkitoSnack2.0 Samples								Standard Curve
		SS	SS	SS	SS	SS	SS	SS	SS	SS			SS
	A	107456	108492	114691	2206	2550	1918	1018	7537	1921		10	110213
	B	61533	58644	60160	3513	8604	2399	17994	1794	5322		5	60112.3
	C	43279	40359	34946	2263	9598	2788	29301	11758	2471		2.5	39528
	D	20918	21831	21406	3011	5440	2848	2280	2286	2737		1.25	21385
	E	11507	9981	10658	4366	21204	17590	18566	1915	2265		0.625	10715.3
	F	7470	7637	7585	3131	2406	1303	154	8780	19087		0.3125	7564
	G	5605	5572	4601	13297	1554	1490	10895	2064	2056		0.15625	5259.33
	H	3372	3282	3256	40854	4255	2729	2445	2950	2165		0	3303.33
												r	0.995978
												slope	10676.9
					SkitoSnack2.0 Samples
					SS	SS	SS	SS	SS	SS
					0.206614	0.238833	0.17964	0.0953458	0.705915	0.179921
					0.329027	0.80585	0.22469	1.68532	0.168026	0.498458
					0.211952	0.898948	0.261124	2.74433	1.10125	0.231434
					0.28201	0.50951	0.266744	0.213545	0.214107	0.256347
					0.408919	1.98597	1.64748	1.73889	0.179359	0.21214
					0.293249	0.225346	0.122039	0.0144236	0.822334	1.78769
					1.2454	0.145548	0.139553	1.02043	0.193314	0.192565
					3.82638	0.398523	0.255598	0.228999	0.276297	0.202774

[truncated: 4 more sheets: Figure 5_MSDIAL settings, Figure 5_common metabolites, Figure 5_DBB only, Figure 5_SS2.0 Only]
